# Supplementary material for: Gut microbiome signatures of extreme environment adaption in Tibetan pig
Source: NPJ Biofilms Microbiomes. 2023 May 24;9:27. doi: 10.1038/s41522-023-00395-3 (PMC10209067; doi:10.1038/s41522-023-00395-3)
Supplement: Supplementary file 3 — Source Data file [file 41522_2023_395_MOESM3_ESM.xlsx]

## Sheet: Figure 1
Figure 1
Data 1. Basic information of 8210 MAGs
Assembly MAGs ID	Quality	Completeness	Contamination	Contigs(>=0bp)	Contigs(>=1000bp)	Contigs(>=5000bp)	Contigs(>=10000bp)	Contigs(>=25000bp)	Contigs(>=50000bp)	Total length(>=0bp)	Total length(>=1000bp)	Total length(>=5000bp)	Total length(>=10000bp)	Total length(>=25000bp)	Total length(>=50000bp)	Contigs	Largest contig	Total length	GC (%)	N50	N75	L50	L75	N's per100kbp
ERR1135178_bin.15	high	92.39	0.42	134	134	118	88	37	9	2594449	2594449	2535451	2317376	1476484	527366	134	66475	2594449	43.45	28384	16969	31	60	0
ERR1135178_bin.17	medium	85.24	1.33	157	157	134	91	26	4	2420882	2420882	2333010	2019961	964085	238849	157	67114	2420882	54.35	19672	13581	37	74	0
ERR1135178_bin.18	high	93.01	2.26	174	174	133	81	18	1	2240382	2240382	2078664	1690829	675800	58681	174	58681	2240382	50.64	18750	10397	40	80	0
ERR1135178_bin.26	medium	88.5	1.88	84	84	64	52	27	16	2257366	2257366	2181538	2097108	1647988	1235186	84	131654	2257366	33.21	55331	24215	14	29	0
ERR1135178_bin.3	high	96.75	0.25	83	83	78	68	45	10	2494233	2494233	2474867	2394461	1993034	794740	83	129358	2494233	46.31	35754	28037	21	41	0
ERR1135178_bin.32	high	96.37	0.8	187	187	156	103	39	7	3051766	3051766	2937715	2538720	1523698	476315	187	96977	3051766	49.67	24932	12845	40	82	0
ERR1135178_bin.33	medium	84.49	1.77	367	367	218	77	3	0	2678723	2678723	2161532	1143467	97627	0	367	35249	2678723	42.14	9172	5731	98	190	0
ERR1135178_bin.34	high	95.05	0.29	164	164	116	59	4	2	1584585	1584585	1415970	1002132	189295	108293	164	57466	1584585	34.55	12932	7793	41	81	0
ERR1135178_bin.35	medium	86.79	0.89	230	230	176	95	16	2	2512032	2512032	2306850	1688724	562218	107011	230	55234	2512032	49.72	12677	8880	57	116	0
ERR1135178_bin.36	high	99.27	0.34	130	130	105	80	29	11	2502352	2502352	2406749	2215440	1422476	785036	130	111721	2502352	56.19	30766	15143	23	53	0
ERR1135178_bin.38	high	91.28	0.38	144	144	124	79	14	1	1929673	1929673	1851745	1527184	472680	50700	144	50700	1929673	49.45	17302	10873	38	72	0
ERR1135178_bin.4	high	98.58	0.6	57	57	54	47	37	17	2095986	2095986	2087083	2030234	1871611	1169068	57	105291	2095986	47.49	55229	33315	15	27	0
ERR1135178_bin.47	high	99.42	0.7	142	142	113	69	27	9	2402492	2402492	2291690	1967478	1354435	727839	142	142280	2402492	39.44	28759	12383	22	55	0
ERR1135178_bin.51	high	93.57	0	52	52	49	46	33	20	2440994	2440994	2429202	2406700	2152260	1670313	52	153158	2440994	52.21	71044	43297	13	24	0
ERR1135178_bin.53	medium	75.86	3.45	140	140	125	96	34	9	2653002	2653002	2593134	2375967	1392043	596412	140	105009	2653002	49.7	25421	14896	32	66	0
ERR1135178_bin.54	high	95.07	2.11	142	142	119	70	18	2	1932505	1932505	1847678	1482031	697034	117855	142	62162	1932505	44.48	16831	10471	31	67	0
ERR1135178_bin.56	high	94.76	2.63	108	108	94	74	37	13	2753559	2753559	2700867	2547269	1945030	1058597	108	194045	2753559	44.02	44474	21676	20	43	0
ERR1135178_bin.57	medium	76.96	1.23	341	341	170	55	1	0	2149882	2149882	1548003	741261	25749	0	341	25749	2149882	44.23	7664	4660	93	184	0
ERR1135178_bin.66	medium	91.38	6.77	88	88	84	69	39	11	2450255	2450255	2436142	2334431	1813300	800240	88	127451	2450255	46.6	39104	24956	21	40	0
ERR1135178_bin.67	medium	89.81	0	82	82	71	56	27	16	2258964	2258964	2217658	2111939	1603945	1206063	82	131701	2258964	41.99	53607	22311	15	31	0
ERR1135178_bin.71	high	94.05	0.95	106	106	91	66	27	9	2100908	2100908	2045046	1858184	1203487	536180	106	75503	2100908	47.6	32313	17132	22	45	0
ERR1135178_bin.73	medium	84.59	1.97	260	260	138	42	1	0	1705052	1705052	1270268	594387	34366	0	260	34366	1705052	46.95	7749	4931	72	140	0
ERR1135178_bin.75	high	96.82	0.12	163	163	115	59	11	0	1700985	1700985	1524183	1129940	376730	0	163	44013	1700985	38.73	14975	8200	36	76	0
ERR1135178_bin.77	high	90.02	2.09	207	207	163	91	18	0	2337537	2337537	2172676	1632220	620244	0	207	49119	2337537	50.61	13369	9406	51	104	0
ERR1135178_bin.80	medium	84.82	1.26	288	288	181	62	11	0	2303316	2303316	1916314	1057624	348704	0	288	45833	2303316	48.28	9581	6124	72	147	0
ERR1135178_bin.81	high	93.52	1.55	83	83	70	59	29	13	2210973	2210973	2162270	2082227	1604748	1029547	83	151599	2210973	44.69	43778	23488	15	32	0
ERR1135178_bin.9	medium	77.34	2.6	355	355	150	41	2	0	2106566	2106566	1389367	633174	71926	0	355	39741	2106566	40.15	6870	4203	93	192	0
ERR1135179_bin.13	high	95.24	1.79	142	142	109	63	18	1	1783011	1783011	1659687	1314142	596429	59144	142	59144	1783011	44.81	18481	9732	33	66	0
ERR1135179_bin.14	medium	89.69	2.33	257	257	149	52	2	0	1818966	1818966	1449561	769694	65213	0	257	35958	1818966	43.79	8706	5617	67	133	0
ERR1135179_bin.19	high	93.26	1.69	79	79	65	46	23	4	1534217	1534217	1482425	1343400	988712	327638	79	96585	1534217	24.51	32678	16751	16	31	0
ERR1135179_bin.22	medium	88.03	1.71	79	79	59	48	25	12	2107912	2107912	2037358	1958507	1547002	1094723	79	216355	2107912	33.65	50805	24961	12	27	0
ERR1135179_bin.29	medium	88.79	1.72	190	190	119	85	38	9	2813357	2813357	2565346	2321501	1567641	589359	190	130544	2813357	40.75	27345	13342	32	67	0
ERR1135179_bin.33	medium	77.86	0	167	167	115	39	2	0	1355089	1355089	1167950	634469	64623	0	167	35427	1355089	46.47	9337	6246	44	88	0
ERR1135179_bin.43	medium	79.04	1.76	292	292	169	71	7	0	2299085	2299085	1857695	1184957	216333	0	292	41932	2299085	45.05	10199	5731	68	145	0
ERR1135179_bin.45	medium	88.18	1.6	243	243	113	32	4	0	1517558	1517558	1055397	491654	117759	0	243	32925	1517558	38.66	7250	4470	64	131	0
ERR1135179_bin.46	high	98.18	1.37	167	167	106	58	10	2	1673871	1673871	1451296	1109393	368287	134364	167	71468	1673871	38.78	14085	7539	35	75	0
ERR1135179_bin.51	high	92.43	0.58	52	52	50	45	33	14	2103843	2103843	2095723	2057197	1877600	1206461	52	169401	2103843	37.78	60999	34351	12	24	0
ERR1135179_bin.52	high	93.8	1.05	215	215	137	74	14	1	2093697	2093697	1805446	1360463	463114	67698	215	67698	2093697	34.99	13908	7025	48	98	0
ERR1135179_bin.53	high	95.34	0.7	162	162	130	94	35	9	2835972	2835972	2716125	2471396	1563555	619217	162	103726	2835972	38.66	29667	14479	30	66	0
ERR1135179_bin.56	medium	83.03	0.83	240	240	144	56	3	0	1802832	1802832	1451432	843144	84281	0	240	28997	1802832	33.13	9241	5568	63	126	0
ERR1135179_bin.59	high	96.97	0.7	90	90	80	69	34	9	2297370	2297370	2264561	2180397	1584248	686048	90	144101	2297370	41.38	35648	20396	21	41	0
ERR1135179_bin.63	medium	96.64	5.04	308	308	187	94	14	2	2802369	2802369	2372103	1705607	520076	113506	308	58813	2802369	40.43	12108	7011	67	143	0
ERR1135179_bin.64	high	98.78	0	7	7	7	7	6	5	1063503	1063503	1063503	1063503	1042428	999991	7	321241	1063503	41.98	217147	165064	2	4	0
ERR1135180_bin.11	high	90.51	1.67	114	114	96	72	33	15	2614249	2614249	2545981	2378468	1731215	1130383	114	125109	2614249	47.89	35600	20757	20	44	0
ERR1135180_bin.22	high	96.97	0.75	98	98	79	52	16	4	1464131	1464131	1390695	1201557	650181	242029	98	71102	1464131	41.02	19586	13005	20	43	0
ERR1135180_bin.23	medium	83.43	1.35	233	233	120	42	3	0	1584610	1584610	1190223	634542	88133	0	233	30329	1584610	54.5	8351	5019	60	120	0
ERR1135180_bin.25	medium	87.76	1.41	317	317	174	52	2	0	2173731	2173731	1646560	780597	73012	0	317	39920	2173731	48.54	8083	5035	87	171	0
ERR1135180_bin.28	medium	89.49	1.46	253	253	157	76	17	0	2442551	2442551	2105311	1550586	600573	0	253	47374	2442551	43.65	15231	7061	49	110	0
ERR1135180_bin.34	medium	88.95	0	164	164	132	83	20	2	2182638	2182638	2058970	1707938	711566	106962	164	53485	2182638	52.13	18008	11330	38	77	0
ERR1135180_bin.35	medium	83.16	0.67	223	223	115	43	2	0	1507828	1507828	1107875	613533	62431	0	223	37170	1507828	59.11	8356	4707	59	120	0
ERR1135180_bin.37	high	96.33	0	118	118	94	73	44	19	2982370	2982370	2895270	2740801	2251648	1354898	118	111816	2982370	38.64	46365	25267	22	44	0
ERR1135180_bin.38	high	91.07	0.37	270	270	192	99	13	0	2665952	2665952	2370791	1720701	433098	0	270	41922	2665952	50.87	13192	7379	66	132	0
ERR1135180_bin.39	medium	86.29	0.07	227	227	94	31	3	0	1385457	1385457	905747	464867	83000	0	227	29155	1385457	38.92	7233	4224	58	123	0
ERR1135180_bin.41	high	96.09	1.03	199	199	168	114	39	2	3035161	3035161	2915437	2524921	1350157	111405	199	60222	3035161	49.67	22155	12631	47	92	0
ERR1135180_bin.42	medium	88.42	1.2	293	293	151	42	1	0	1896509	1896509	1386892	610643	30887	0	293	30887	1896509	50.77	7582	4810	81	159	0
ERR1135180_bin.45	high	92.63	2.23	117	117	87	57	25	8	1963290	1963290	1856705	1656845	1131228	525692	117	81105	1963290	37.77	30913	16287	20	43	0
ERR1135180_bin.46	medium	86.53	1.19	269	269	176	78	3	0	2217474	2217474	1882235	1198335	101420	0	269	39745	2217474	50.74	10770	6531	70	138	0
ERR1135180_bin.47	high	94.85	0.62	185	185	150	91	31	3	2544182	2544182	2416390	1991734	1084538	168683	185	60762	2544182	52.99	20003	11362	40	84	0
ERR1135180_bin.55	high	91.22	0.56	195	195	124	57	9	0	1781506	1781506	1517975	1043156	298608	0	195	45928	1781506	42.36	12285	6623	44	94	0
ERR1135180_bin.56	high	90.77	1.45	209	209	157	96	19	3	2585014	2585014	2394068	1967920	696072	185780	209	65681	2585014	49.53	18327	10506	47	94	0
ERR1135180_bin.57	medium	89.01	0	11	11	11	9	8	5	871682	871682	871682	856463	839375	735369	11	273698	871682	45.29	200038	95963	2	4	0
ERR1135180_bin.6	high	94.5	0.93	115	115	99	73	36	11	2451279	2451279	2394518	2207963	1606815	673134	115	95145	2451279	46.66	36613	17940	24	47	0
ERR1135180_bin.60	medium	77.36	1.89	65	65	61	53	30	11	1881625	1881625	1867204	1809547	1452731	790048	65	148879	1881625	35.39	42090	25562	15	29	0
ERR1135180_bin.62	medium	83.3	6.11	213	213	144	61	4	0	1773229	1773229	1519582	914851	124335	0	213	44200	1773229	54.63	10172	6564	59	111	0
ERR1135180_bin.63	medium	85.68	1.39	146	146	123	74	25	5	2109553	2109553	2020957	1669182	907744	281589	146	61462	2109553	49.81	21406	11029	32	66	0
ERR1135180_bin.64	medium	88	2.82	245	245	141	52	4	0	1780875	1780875	1413056	784533	117049	0	245	31644	1780875	35.18	9470	5496	63	127	0
ERR1135180_bin.65	high	90.46	1.67	246	246	185	109	17	0	2737478	2737478	2521763	1949394	547886	0	246	46849	2737478	51.96	14993	9526	62	120	0
ERR1135180_bin.66	high	96.24	0.54	70	70	67	54	33	15	2132923	2132923	2121462	2027778	1685700	1070268	70	100417	2132923	44.92	51952	28500	15	30	0
ERR1135180_bin.67	high	92.22	1.05	169	169	122	65	18	1	1969301	1969301	1799503	1391935	649048	75744	169	75744	1969301	43.97	19035	8835	34	75	0
ERR1135180_bin.8	medium	78.3	2.78	194	194	124	37	1	0	1412562	1412562	1145717	530919	29381	0	194	29381	1412562	47.62	8254	5752	57	108	0
ERR1135180_bin.9	medium	76.1	1.43	202	202	124	48	7	1	1677542	1677542	1402342	868894	244590	54680	202	54680	1677542	55.56	11026	5954	46	98	0
ERR1135181_bin.1	medium	78.96	0.48	248	248	123	41	0	0	1588898	1588898	1139344	569817	0	0	248	21904	1588898	47.75	7514	4781	67	134	0
ERR1135181_bin.10	high	92.51	1.09	145	145	94	59	18	4	1803829	1803829	1618989	1365074	690984	230971	145	62503	1803829	37.75	21027	10285	28	58	0
ERR1135181_bin.11	high	91.61	0.87	78	78	71	62	37	11	2270267	2270267	2244092	2180366	1769024	859948	78	179250	2270267	41.39	39957	26410	18	35	0
ERR1135181_bin.12	high	93.63	0.81	188	188	144	103	30	6	2761374	2761374	2605207	2306755	1157557	341461	188	64560	2761374	45.06	21875	12588	40	82	0
ERR1135181_bin.15	high	96.77	0	78	78	71	56	23	5	1714601	1714601	1689510	1566596	946267	331864	78	82418	1714601	51.73	29505	20114	20	38	0
ERR1135181_bin.17	high	95.34	0.74	124	124	107	76	33	6	2350976	2350976	2288797	2053980	1338793	412155	124	98719	2350976	49.39	27853	17428	27	54	0
ERR1135181_bin.2	medium	88	1.33	63	63	52	40	25	13	1680851	1680851	1640860	1561398	1308177	901692	63	144162	1680851	31.32	53338	26926	12	24	0
ERR1135181_bin.20	high	91	0.7	152	152	98	45	4	0	1293133	1293133	1095252	726183	115349	0	152	30162	1293133	48.16	11176	6374	38	76	0
ERR1135181_bin.21	medium	91.38	6.02	302	302	171	78	23	1	2828761	2828761	2363161	1691606	846942	109893	302	109893	2828761	43.44	13330	6705	55	131	0
ERR1135181_bin.24	high	92.72	1.14	225	225	173	95	19	1	2553925	2553925	2377997	1798660	642488	54790	225	54790	2553925	49.76	15001	9213	53	108	0
ERR1135181_bin.31	high	94.33	0.89	119	119	92	59	17	2	1588941	1588941	1494198	1256073	607118	113206	119	62260	1588941	45	17429	11122	26	53	0
ERR1135181_bin.32	high	95.96	1.19	100	100	88	70	38	16	2731682	2731682	2689094	2551077	2006893	1218763	100	104172	2731682	49.3	42634	23168	20	40	0
ERR1135181_bin.34	high	90.1	1.68	244	244	136	48	1	0	1734412	1734412	1333538	697414	27679	0	244	27679	1734412	52.2	8597	5196	67	130	0
ERR1135181_bin.37	medium	81.56	0.5	308	308	158	44	1	0	1967823	1967823	1419182	648853	34915	0	308	34915	1967823	48.54	7206	4744	85	170	0
ERR1135181_bin.38	medium	85.77	0.67	197	197	99	37	3	0	1366962	1366962	1005936	579864	93612	0	197	40558	1366962	39.04	8421	4804	49	103	0
ERR1135181_bin.39	high	90.32	0.19	157	157	125	88	25	6	2408114	2408114	2289540	2015180	1041076	424348	157	94715	2408114	48.25	21028	12199	33	70	0
ERR1135181_bin.40	medium	87.22	4.36	280	280	120	34	0	0	1652523	1652523	1069598	468513	0	0	280	23606	1652523	59.09	6573	4333	78	157	0
ERR1135181_bin.42	high	97.38	0	135	135	108	80	37	17	2893483	2893483	2800871	2594109	1915246	1215020	135	112270	2893483	38.84	40817	17515	23	50	0
ERR1135181_bin.43	medium	88.78	0.37	245	245	95	18	1	0	1316045	1316045	784992	251258	26201	0	245	26201	1316045	39.23	5993	3978	72	141	0
ERR1135181_bin.45	high	90.76	2.15	222	222	146	70	8	0	1980198	1980198	1699611	1149340	261174	0	222	41520	1980198	44.89	11609	6815	56	111	0
ERR1135181_bin.47	high	92.34	3.1	134	134	102	52	9	2	1504476	1504476	1382088	1012893	367794	114839	134	63861	1504476	34.73	13505	8962	30	65	0
ERR1135181_bin.48	high	96.7	1.1	193	193	156	105	42	14	3497216	3497216	3361564	3001454	1968602	999003	193	107442	3497216	50.45	28979	15452	34	76	0
ERR1135181_bin.49	high	95.98	0	143	143	106	72	38	12	2703177	2703177	2579987	2331870	1809924	900758	143	165185	2703177	35.72	37148	17517	23	49	0
ERR1135181_bin.5	medium	77.59	0	96	96	86	70	35	10	2365699	2365699	2326002	2210700	1646597	722350	96	172454	2365699	46.64	40687	21745	21	41	0
ERR1135181_bin.51	medium	87.59	0.84	180	180	137	88	22	1	2259397	2259397	2101829	1752891	714416	51614	180	51614	2259397	50.66	17390	10461	43	83	0
ERR1135181_bin.52	high	92.05	0.9	205	205	118	42	3	0	1456325	1456325	1136424	618597	89906	0	205	32273	1456325	49.42	8454	5232	55	110	0
ERR1135181_bin.58	high	93.33	0	213	213	110	50	10	0	1658542	1658542	1290626	886624	301522	0	213	45246	1658542	27.15	11186	5349	45	102	0
ERR1135181_bin.62	high	90.11	0	18	18	17	16	12	6	937271	937271	934190	927741	858749	628011	18	204223	937271	44.01	70674	43280	4	8	0
ERR1135181_bin.67	medium	88.17	0	97	97	86	67	22	2	1739183	1739183	1697003	1562049	803454	145114	97	74925	1739183	48.14	23647	16216	25	47	0
ERR1135181_bin.68	medium	88.89	1.14	157	157	105	71	23	2	2070247	2070247	1885256	1633035	927148	167620	157	84900	2070247	30.86	21839	11078	28	64	0
ERR1135181_bin.69	high	94.52	0.16	82	82	76	66	25	4	1767398	1767398	1743537	1670443	1042287	266444	82	91239	1767398	47.19	30508	16385	20	39	0
ERR1135181_bin.7	high	92.07	2.88	216	216	134	56	9	1	1862744	1862744	1561352	1006670	332776	51567	216	51567	1862744	44.08	10597	6538	49	106	0
ERR1135181_bin.71	medium	85.6	2.47	176	176	91	36	5	0	1280035	1280035	984324	612218	170780	0	176	39958	1280035	41.23	9360	5097	39	87	0
ERR1135182_bin.1	high	94.07	1.14	110	110	82	65	41	13	2659530	2659530	2565383	2448633	2078377	1033212	110	174501	2659530	46.2	43644	28925	20	38	0
ERR1135182_bin.13	high	97.38	1.4	222	222	148	95	42	13	3353917	3353917	3104260	2739260	1935073	926533	222	100596	3353917	38.3	31004	13800	33	76	0
ERR1135182_bin.17	high	96.24	0	75	75	69	56	25	3	1928815	1928815	1903968	1801404	1263595	421963	75	242368	1928815	42.29	36373	20739	16	34	0
ERR1135182_bin.2	high	91.25	0.97	143	143	95	61	20	3	1911599	1911599	1738643	1492998	826446	241042	143	100015	1911599	37.72	21218	12630	26	56	0
ERR1135182_bin.20	high	95.15	1.09	165	165	132	82	15	1	2066077	2066077	1944767	1577316	538247	59269	165	59269	2066077	41.84	16123	10289	40	80	0
ERR1135182_bin.22	high	94.6	2.1	189	189	137	85	41	13	3076948	3076948	2899708	2531512	1825590	766831	189	71934	3076948	46.24	32795	14487	32	67	0
ERR1135182_bin.31	medium	75.8	0	55	55	44	37	23	10	1649909	1649909	1610598	1560541	1317116	874227	55	170744	1649909	49.04	56665	28494	10	21	0
ERR1135182_bin.32	medium	85.22	0.81	220	220	120	33	1	0	1449418	1449418	1090424	475335	25208	0	220	25208	1449418	53.71	7603	5004	62	120	0
ERR1135182_bin.35	medium	78.77	0.26	258	258	152	46	1	0	1748043	1748043	1374058	629186	31103	0	258	31103	1748043	55.05	8007	5186	74	140	0
ERR1135182_bin.36	medium	87.84	1.48	241	241	185	100	12	0	2591890	2591890	2391283	1757564	408946	0	241	46897	2591890	51.01	13997	8812	62	120	0
ERR1135182_bin.37	medium	79.95	1.52	285	285	115	24	0	0	1515340	1515340	913671	304424	0	0	285	18196	1515340	44.09	5709	3917	86	166	0
ERR1135182_bin.38	medium	88.9	1.34	195	195	142	59	7	1	1774317	1774317	1572078	986487	218211	50126	195	50126	1774317	51.14	11272	6925	50	102	0
ERR1135182_bin.41	medium	84.28	0.67	136	136	89	40	6	0	1256421	1256421	1087675	726594	222279	0	136	47258	1256421	57.87	12097	7590	31	65	0
ERR1135182_bin.47	high	91.98	2.78	192	192	150	98	31	4	2726074	2726074	2567788	2188567	1115926	231151	192	66137	2726074	52.12	20753	12263	42	85	0
ERR1135182_bin.53	high	93.22	0	188	188	125	66	8	0	1786782	1786782	1548824	1129377	241407	0	188	37950	1786782	55.39	12425	7279	46	91	0
ERR1135182_bin.56	high	94.76	0.7	127	127	92	53	10	3	1530706	1530706	1396728	1126080	433194	191987	127	80426	1530706	51.28	16851	8922	27	56	0
ERR1135182_bin.6	medium	89.11	3.88	261	261	174	91	15	0	2550445	2550445	2227364	1624311	476216	0	261	45431	2550445	54.95	13537	7616	62	125	0
ERR1135182_bin.60	high	91.94	0	65	65	60	51	25	9	1674936	1674936	1655749	1590011	1152975	591337	65	98626	1674936	51.75	39078	21228	15	30	0
ERR1135182_bin.66	high	90.24	1.9	159	159	117	64	17	3	1940077	1940077	1778823	1398746	669767	198600	159	72441	1940077	55.26	17145	8984	32	70	0
ERR1135182_bin.68	high	91.44	0.19	116	116	101	76	32	17	2725304	2725304	2665801	2488104	1790091	1257548	116	125028	2725304	47.85	44426	20178	20	44	0
ERR1135182_bin.70	medium	86.19	0	146	146	105	57	11	1	1576093	1576093	1426230	1076666	422058	88038	146	88038	1576093	54.77	13436	8517	33	69	0
ERR1135182_bin.76	high	91.5	0.92	253	253	100	29	0	0	1443006	1443006	898275	397938	0	0	253	21939	1443006	39.13	6558	4198	70	141	0
ERR1135182_bin.8	high	92.87	1.57	144	144	116	74	24	3	2263586	2263586	2155089	1829461	988172	230132	144	94214	2263586	49.55	21782	12441	31	63	0
ERR1135183_bin.14	high	95.7	0.27	59	59	53	44	29	12	1951020	1951020	1928432	1852491	1606856	973460	59	170517	1951020	42.18	48979	33110	13	25	0
ERR1135183_bin.20	medium	88.03	0.85	91	91	69	51	20	7	1629902	1629902	1550467	1421891	930698	466570	91	115178	1629902	35.21	32634	15484	17	35	0
ERR1135183_bin.21	high	95.3	0.81	99	99	73	51	22	6	1638034	1638034	1547776	1375727	907157	347510	99	73050	1638034	43.92	28156	14397	19	39	0
ERR1135183_bin.22	medium	98.6	9.15	138	138	94	62	40	18	2877461	2877461	2721195	2495709	2166199	1347347	138	123542	2877461	35.79	49337	25836	20	40	0
ERR1135183_bin.27	medium	84.62	0	11	11	11	9	9	6	846175	846175	846175	827879	827879	718863	11	274108	846175	45.31	116391	61885	3	5	0
ERR1135183_bin.28	medium	85.02	3.36	266	266	145	50	2	0	1808342	1808342	1383321	725577	67034	0	266	36236	1808342	47.83	8278	5170	70	140	0
ERR1135183_bin.32	high	93.38	1.23	225	225	179	106	18	0	2756741	2756741	2578499	2035615	647636	0	225	49729	2756741	50.69	16420	9646	55	110	0
ERR1135183_bin.34	high	91.81	0	149	149	108	55	6	0	1519916	1519916	1375772	992389	204037	0	149	43325	1519916	51.04	14137	7949	35	72	0
ERR1135183_bin.35	medium	84.62	2.8	222	222	164	98	26	6	2892761	2892761	2684648	2199664	1102905	470894	222	110623	2892761	38.47	18956	10282	43	96	0
ERR1135183_bin.4	high	95.41	2.9	103	103	90	75	42	17	2932975	2932975	2888151	2783544	2241252	1309753	103	122923	2932975	43.11	46669	27518	21	41	0
ERR1135183_bin.40	high	92.55	0.89	118	118	90	54	12	2	1508369	1508369	1399134	1126415	448671	110956	118	58086	1508369	45.15	19312	9871	27	55	0
ERR1135183_bin.41	high	93.71	0.82	166	166	108	63	17	6	1962216	1962216	1756018	1444206	751981	407023	166	119812	1962216	43.88	18462	9482	28	66	0
ERR1135183_bin.43	high	90.5	0.81	162	162	113	54	7	0	1567243	1567243	1381967	944990	236643	0	162	48454	1567243	51.74	12350	7580	40	81	0
ERR1135183_bin.45	high	94.3	1.12	117	117	107	92	36	7	2527956	2527956	2489648	2366747	1456330	427397	117	70103	2527956	50.25	29097	17680	29	57	0
ERR1135183_bin.46	medium	93.7	6.02	246	246	161	94	28	1	2737002	2737002	2434458	1949208	884895	52670	246	52670	2737002	48.74	17737	8934	52	105	0
ERR1135183_bin.48	high	94.85	0.93	130	130	105	75	37	7	2394850	2394850	2303100	2081309	1462808	429462	130	72372	2394850	46.68	29971	16552	28	54	0
ERR1135183_bin.49	medium	88.71	0.56	108	108	92	71	31	17	2608588	2608588	2543922	2400034	1789632	1318469	108	125032	2608588	47.69	52387	19410	17	39	0
ERR1135183_bin.50	medium	86.18	0.34	238	238	121	51	4	0	1687547	1687547	1268300	782628	122773	0	238	32340	1687547	48.92	9134	5044	58	121	0
ERR1135183_bin.60	high	95.6	1.1	131	131	110	89	48	17	3416320	3416320	3339807	3197552	2500821	1347757	131	122023	3416320	50.85	45353	22674	25	51	0
ERR1135183_bin.62	high	96.21	1.28	68	68	58	43	20	7	1469170	1469170	1431333	1321307	973705	521864	68	119328	1469170	40.98	37282	17142	13	27	0
ERR1135183_bin.67	medium	81.82	4.35	314	314	184	71	8	1	2510114	2510114	2045616	1206118	252287	51718	314	51718	2510114	51.32	9771	6400	76	156	0
ERR1135183_bin.68	high	93.94	0	120	120	89	68	40	18	2881291	2881291	2770776	2623544	2155556	1405727	120	170626	2881291	38.52	47549	24354	19	41	0
ERR1135183_bin.71	high	98.25	2.32	156	156	121	83	24	3	2245863	2245863	2115690	1848852	881881	191605	156	76235	2245863	41.6	20753	12974	35	69	0
ERR1135183_bin.75	medium	83.54	1.61	291	291	161	58	3	0	2049359	2049359	1570630	838427	95328	0	291	41863	2049359	48.57	8593	5190	78	155	0
ERR1135184_bin.11	high	98.02	0	72	72	64	50	26	7	1533105	1533105	1505593	1402481	1026596	410812	72	68978	1533105	39.28	30932	19222	17	32	0
ERR1135184_bin.15	medium	96.55	7.76	236	236	175	85	21	4	2717604	2717604	2492614	1817740	869413	303261	236	106252	2717604	45.16	14917	8659	47	109	0
ERR1135184_bin.16	medium	88.03	1.14	173	173	111	70	15	0	1906106	1906106	1684078	1390040	542032	0	173	47712	1906106	30.89	16255	8996	36	75	0
ERR1135184_bin.17	medium	89.15	1	210	210	171	86	17	1	2360490	2360490	2215829	1600684	565808	54474	210	54474	2360490	50.32	13949	8602	51	105	0
ERR1135184_bin.19	high	90.62	0.97	131	131	100	57	19	3	1823229	1823229	1704895	1397659	746990	187063	131	73190	1823229	37.81	20807	11031	27	55	0
ERR1135184_bin.3	high	94.44	0.56	86	86	82	69	41	17	2568016	2568016	2552908	2459282	1978245	1107517	86	94827	2568016	46.33	43521	26269	21	39	0
ERR1135184_bin.35	high	92.9	1.11	156	156	133	93	19	3	2250575	2250575	2165542	1857517	667775	158323	156	53178	2250575	51.88	17964	11795	41	78	0
ERR1135184_bin.40	high	93.43	1.3	186	186	156	100	30	2	2693978	2693978	2589931	2180076	1056118	109507	186	57580	2693978	53.13	20860	11567	44	86	0
ERR1135184_bin.42	medium	86.83	0	79	79	68	53	22	5	1682598	1682598	1642102	1529160	1013584	374175	79	117679	1682598	48.4	33940	18255	17	35	0
ERR1135184_bin.54	medium	77.03	1.76	295	295	156	52	2	0	1959139	1959139	1450465	733437	56079	0	295	29490	1959139	52.77	7655	4932	80	160	0
ERR1135184_bin.59	high	91.32	0.13	305	305	197	74	9	0	2474474	2474474	2078761	1215138	315178	0	305	49093	2474474	48.22	9865	6212	77	157	0
ERR1135184_bin.60	high	92.71	1.09	110	110	79	57	17	3	1569823	1569823	1451741	1297300	657268	182929	110	81136	1569823	38.81	21512	11728	23	47	0
ERR1135184_bin.70	high	93.94	0.95	121	121	97	70	22	4	1999930	1999930	1912064	1710694	891512	261445	121	77675	1999930	47.59	22898	15004	27	54	0
ERR1135184_bin.74	high	92.04	1.51	206	206	139	72	12	2	2149357	2149357	1913945	1454221	531175	164791	206	105902	2149357	56.67	15040	7723	41	91	0
ERR1135184_bin.76	medium	81.11	1.76	118	118	82	45	12	3	1357934	1357934	1232531	960650	480388	169487	118	59276	1357934	34.36	16140	9078	23	52	0
ERR1135184_bin.79	high	96.77	0	34	34	34	32	28	17	1909863	1909863	1909863	1894222	1836797	1418294	34	154554	1909863	42.15	69029	48569	10	18	0
ERR1135184_bin.84	high	95.46	2.07	169	169	130	86	26	0	2294543	2294543	2148517	1824448	893578	0	169	48078	2294543	50.13	19955	11144	38	77	0
ERR1135184_bin.86	high	90.11	1.49	277	277	198	89	10	0	2577267	2577267	2289020	1511100	306633	0	277	47162	2577267	50.72	11708	7147	69	139	0
ERR1135184_bin.92	high	96.57	0.74	101	101	84	67	40	13	2499523	2499523	2435703	2310768	1858337	930991	101	143181	2499523	49.11	38689	24822	21	41	0
ERR1135184_bin.93	medium	77.68	2.67	466	466	195	55	1	0	2753618	2753618	1784787	814356	32348	0	466	32348	2753618	44.16	6841	4233	123	257	0
ERR1135185_bin.11	high	96.72	0	105	105	82	59	21	3	1656536	1656536	1566445	1404960	758508	189219	105	73641	1656536	38.87	24022	15253	24	46	0
ERR1135185_bin.12	medium	77.33	0.9	232	232	120	38	1	0	1492454	1492454	1099360	532935	34095	0	232	34095	1492454	55.1	7545	4731	64	125	0
ERR1135185_bin.15	medium	83.46	0.88	281	281	182	71	5	0	2307238	2307238	1943311	1144112	138214	0	281	30947	2307238	45.52	9986	6356	72	145	0
ERR1135185_bin.21	high	91.53	2.56	200	200	124	50	6	0	1661711	1661711	1385763	856712	204942	0	200	48241	1661711	45	10123	6347	48	100	0
ERR1135185_bin.23	high	99.3	1.75	112	112	87	59	27	10	2226477	2226477	2127367	1917133	1342584	781683	112	118494	2226477	39.38	30809	19499	19	42	0
ERR1135185_bin.24	medium	77.59	0	112	112	95	73	36	10	2387914	2387914	2321616	2174468	1559130	667342	112	139670	2387914	46.74	32080	18548	23	48	0
ERR1135185_bin.27	medium	89.72	0	157	157	108	61	9	0	1578711	1578711	1396882	1065032	272511	0	157	37661	1578711	47.25	14064	7908	39	75	0
ERR1135185_bin.37	medium	86.31	1.49	251	251	169	82	6	0	2238597	2238597	1952577	1299448	192509	0	251	36281	2238597	50.67	10961	7496	65	125	0
ERR1135185_bin.39	medium	84.7	0.63	251	251	151	36	0	0	1614443	1614443	1263186	464397	0	0	251	22280	1614443	52.69	7517	5219	77	141	0
ERR1135185_bin.42	medium	88.19	1.02	276	276	161	78	22	0	2569982	2569982	2171774	1584192	758067	0	276	49328	2569982	43.51	13079	6689	52	120	0
ERR1135185_bin.43	high	91.54	0.89	156	156	121	85	33	4	2456267	2456267	2321691	2056766	1196132	225492	156	66923	2456267	51.54	24484	13654	35	67	0
ERR1135185_bin.44	high	94.49	0.95	133	133	101	68	21	4	1981226	1981226	1865614	1624774	836066	299704	133	119271	1981226	47.71	20896	13151	28	57	0
ERR1135185_bin.49	medium	88.88	2.31	235	235	171	84	11	0	2356033	2356033	2117822	1488028	371405	0	235	48482	2356033	43.62	12755	7729	58	116	0
ERR1135185_bin.54	high	97.09	0.67	94	94	76	61	32	12	2377318	2377318	2306971	2199631	1700637	1020421	94	117249	2377318	45.46	43870	22618	16	36	0
ERR1135185_bin.60	high	94.63	0.61	319	319	241	144	44	6	4312260	4312260	4015195	3324472	1811913	512632	319	139598	4312260	50.79	19316	10480	60	136	0
ERR1135185_bin.61	high	91.2	3.81	167	167	116	58	8	0	1607626	1607626	1422755	1002297	289101	0	167	41046	1607626	40.91	12193	7698	40	82	0
ERR1135185_bin.62	medium	88.39	1.13	154	154	112	57	19	2	1776553	1776553	1624311	1228454	657162	106533	154	53874	1776553	37.9	17194	8548	31	69	0
ERR1135185_bin.65	high	91.62	0.93	211	211	157	79	8	0	2105568	2105568	1906138	1346148	249932	0	211	42091	2105568	52.22	13213	7739	54	106	0
ERR1135185_bin.69	medium	84.59	2.33	262	262	142	51	4	0	1818016	1818016	1381227	769541	120454	0	262	38316	1818016	50	8282	5028	67	139	0
ERR1135185_bin.7	medium	88.34	0.68	151	151	125	87	23	8	2453932	2453932	2358362	2089990	1015835	472779	151	74776	2453932	54.51	22310	14573	32	67	0
ERR1135185_bin.71	high	93.36	1.01	205	205	137	62	9	0	1847348	1847348	1586529	1043705	276564	0	205	37626	1847348	52.16	11096	6672	51	103	0
ERR1135185_bin.73	high	91.23	1.12	167	167	138	96	34	4	2604828	2604828	2497348	2181690	1158642	216205	167	61534	2604828	55.17	21432	13766	41	77	0
ERR1135185_bin.76	high	96.26	0.6	166	166	127	59	9	3	1776062	1776062	1623117	1108870	346271	167004	166	59937	1776062	48.32	13271	8187	40	84	0
ERR1135186_bin.15	high	90.84	1.52	142	142	105	72	19	1	1902257	1902257	1765483	1531352	647011	66659	142	66659	1902257	47.65	20546	11968	33	63	0
ERR1135186_bin.2	medium	89.71	0.18	160	160	128	81	26	4	2322848	2322848	2205679	1863116	1007965	240879	160	80614	2322848	43.41	21018	12086	33	71	0
ERR1135186_bin.21	high	94.08	1.94	190	190	131	63	9	0	1851931	1851931	1624143	1131893	282268	0	190	42712	1851931	51.8	13443	7249	46	94	0
ERR1135186_bin.23	high	93.84	2.04	205	205	166	83	26	2	2713937	2713937	2567393	1963179	1016599	154307	205	88800	2713937	47.61	19947	9249	42	91	0
ERR1135186_bin.28	medium	87.53	1.04	372	372	222	99	29	10	3890195	3890195	3334086	2475892	1433704	789312	372	182757	3890195	51.01	15385	7074	56	153	0
ERR1135186_bin.3	medium	87.23	1.51	271	271	179	78	10	1	2330054	2330054	1990536	1258415	306431	58652	271	58652	2330054	48.31	10329	6700	69	138	0
ERR1135186_bin.39	high	95.19	0.9	129	129	115	86	32	7	2474094	2474094	2418366	2206256	1311482	430026	129	120480	2474094	46.51	25878	16354	30	60	0
ERR1135186_bin.41	high	97.46	0.97	156	156	117	76	27	8	2559348	2559348	2413899	2112344	1331605	692703	156	131777	2559348	41.87	26028	13150	25	60	0
ERR1135186_bin.42	medium	84.55	0.94	171	171	90	36	1	0	1216995	1216995	916245	521212	30847	0	171	30847	1216995	41.31	9137	5242	46	90	0
ERR1135186_bin.45	high	90.58	0.19	162	162	134	80	13	0	2064787	2064787	1958109	1551682	425092	0	162	37633	2064787	52.48	16898	10186	42	80	0
ERR1135186_bin.46	high	98.6	1.2	110	110	92	55	23	7	1813061	1813061	1747097	1473677	964681	440665	110	78841	1813061	48.3	26311	12758	21	46	0
ERR1135186_bin.48	medium	85.51	0.65	225	225	149	67	7	0	1920353	1920353	1632086	1069173	191670	0	225	32334	1920353	54.83	10624	6146	57	115	0
ERR1135186_bin.5	high	90.82	1.2	31	31	30	30	26	14	1880727	1880727	1876309	1876309	1793834	1327065	31	225027	1880727	47.42	75451	48699	8	16	0
ERR1135186_bin.6	high	90.76	1.29	208	208	112	48	5	0	1553275	1553275	1210889	766253	147803	0	208	33908	1553275	38.97	9856	5257	50	104	0
ERR1135187_bin.11	medium	87.38	1.43	146	146	108	56	6	2	1549726	1549726	1412805	1037347	289981	150798	146	97060	1549726	47.4	13207	8449	33	70	0
ERR1135187_bin.12	medium	88.14	0.67	31	31	30	25	15	8	1590958	1590958	1588443	1546943	1373381	1129138	31	293025	1590958	45.4	115600	39923	5	10	0
ERR1135187_bin.17	high	96.77	0	87	87	79	64	29	5	2007363	2007363	1974775	1857712	1244486	341848	87	77315	2007363	42.26	34729	19388	22	41	0
ERR1135187_bin.18	medium	86.96	0.67	183	183	118	62	7	0	1666088	1666088	1432903	1026981	205719	0	183	35456	1666088	44.65	11998	7090	44	89	0
ERR1135187_bin.21	medium	86.92	0.57	189	189	130	68	17	1	2021416	2021416	1809389	1348752	576523	57582	189	57582	2021416	54.94	14819	8747	41	86	0
ERR1135187_bin.28	medium	88.21	0	33	33	32	30	21	11	1809459	1809459	1804887	1787758	1631213	1279640	33	214489	1809459	51.74	82798	44232	6	13	0
ERR1135187_bin.29	high	93.32	0.5	118	118	108	81	36	12	2712630	2712630	2672068	2469006	1730417	907592	118	131022	2712630	54.4	34024	19178	24	51	0
ERR1135187_bin.30	medium	76.84	1.17	220	220	73	12	0	0	1078881	1078881	555047	148542	0	0	220	15940	1078881	39.57	5152	3689	70	132	0
ERR1135187_bin.31	medium	88.48	0.71	160	160	124	80	19	1	2050204	2050204	1908964	1566341	647759	56047	160	56047	2050204	52.08	16668	10328	38	78	0
ERR1135187_bin.32	high	94.47	1.81	128	128	110	73	32	7	2462783	2462783	2396470	2130781	1458680	592735	128	163685	2462783	37.5	29459	15398	24	52	0
ERR1135187_bin.36	high	90.71	0.95	182	182	135	63	18	1	1949867	1949867	1768903	1262396	624075	51994	182	51994	1949867	55.28	14228	7613	39	86	0
ERR1135187_bin.38	high	93.82	0.02	75	75	69	52	23	9	1840970	1840970	1815586	1687588	1214413	691165	75	112900	1840970	49.59	40023	20934	15	31	0
ERR1135187_bin.39	high	94.38	0	24	24	23	22	14	9	1428354	1428354	1423546	1418279	1281514	1081091	24	252241	1428354	49.83	119860	53284	5	9	0
ERR1135187_bin.40	medium	85.22	2.72	230	230	155	80	18	1	2340569	2340569	2063133	1528709	661954	53952	230	53952	2340569	48.77	12792	7770	49	106	0
ERR1135187_bin.41	high	94.42	1.75	359	359	197	66	4	0	2501846	2501846	1919858	1004869	109752	0	359	31751	2501846	50.89	8505	5210	93	189	0
ERR1135187_bin.47	high	99.43	0.96	52	52	51	49	32	20	2786180	2786180	2783429	2768275	2439932	2038023	52	225098	2786180	47.97	80335	40076	11	22	0
ERR1135187_bin.50	medium	86.35	0	155	155	93	38	4	1	1275763	1275763	1051318	664633	139253	51085	155	51085	1275763	57.86	10942	6189	36	77	0
ERR1135187_bin.53	medium	88.04	4.26	287	287	179	79	11	0	2471713	2471713	2094219	1381430	331494	0	287	37828	2471713	49.3	11094	6519	66	138	0
ERR1135187_bin.54	high	97.18	0.43	224	224	162	96	24	1	2746841	2746841	2521466	2046854	818131	50968	224	50968	2746841	49.83	19165	9874	50	98	0
ERR1135187_bin.56	high	96.77	0.27	103	103	93	64	31	8	2169320	2169320	2132435	1907478	1300809	522235	103	92905	2169320	44.99	29445	19430	23	46	0
ERR1135187_bin.58	high	93.36	2.59	144	144	102	69	37	12	2743083	2743083	2599261	2351509	1849230	991685	144	137438	2743083	43.51	36420	16867	22	47	0
ERR1135187_bin.63	medium	77.59	0	119	119	104	83	42	4	2445334	2445334	2391654	2246259	1567662	246359	119	67587	2445334	49.82	30606	17997	30	55	0
ERR1135187_bin.64	high	94.33	0	198	198	134	84	39	5	2756977	2756977	2521651	2153457	1431617	290053	198	69606	2756977	46.57	25903	11818	37	76	0
ERR1135187_bin.7	medium	89.61	0	127	127	84	43	6	0	1179190	1179190	1023809	726586	181077	0	127	39803	1179190	44.82	12096	7187	31	62	0
ERR1135187_bin.70	medium	83.33	1.57	114	114	84	56	15	1	1536368	1536368	1432952	1240403	576923	150056	114	150056	1536368	56.21	20187	12241	24	49	0
ERR1135187_bin.71	medium	80.88	1.52	268	268	159	57	3	1	2084757	2084757	1674761	946709	115227	54243	268	54243	2084757	56.28	9249	5861	68	139	0
ERR1135187_bin.72	medium	84.59	1.32	203	203	152	79	14	0	2139664	2139664	1959656	1461650	457883	0	203	41361	2139664	51.68	14522	8063	47	96	0
ERR1135187_bin.77	medium	80.14	3.1	292	292	170	59	2	0	2081683	2081683	1635912	845505	60280	0	292	30938	2081683	52.71	8678	5279	80	156	0
ERR1135187_bin.78	high	91.7	0.7	41	41	35	30	24	10	1460839	1460839	1440302	1408832	1295260	795611	41	142787	1460839	47.61	58184	32447	9	18	0
ERR1135187_bin.79	medium	86.01	3.3	279	279	147	66	6	0	2093976	2093976	1632843	1077067	178474	0	279	36599	2093976	48.41	10294	5376	64	136	0
ERR1135187_bin.81	medium	83.47	0.13	195	195	106	36	9	0	1469310	1469310	1149303	652140	277429	0	195	38450	1469310	38.52	9001	5571	45	98	0
ERR1135187_bin.84	high	98.84	0	127	127	116	93	40	12	2909810	2909810	2870236	2687733	1810227	900607	127	117015	2909810	48.19	30364	18615	28	58	0
ERR1135187_bin.86	medium	88.73	1.01	126	126	92	54	10	0	1369406	1369406	1246901	960508	299499	0	126	41147	1369406	46.88	13766	9592	32	61	0
ERR1135187_bin.93	high	97.4	2.5	67	67	58	43	19	7	1558349	1558349	1526595	1414595	996631	573757	67	115784	1558349	52.76	35923	20774	13	27	0
ERR1135188_bin.11	high	91.61	0.69	140	140	121	83	31	5	2388979	2388979	2315665	2023166	1198492	301847	140	68815	2388979	56.76	25713	13682	31	64	0
ERR1135188_bin.12	high	94.28	0.57	44	44	43	42	30	17	2489980	2489980	2485476	2478705	2242226	1727181	44	160189	2489980	51.23	77790	46217	10	20	0
ERR1135188_bin.13	medium	89.86	1.57	345	345	189	65	8	0	2540680	2540680	1982090	1098056	246615	0	345	42619	2540680	38.72	8852	5395	84	175	0
ERR1135188_bin.14	medium	85.02	6.45	678	678	240	55	1	0	3558685	3558685	2052414	752886	25833	0	678	25833	3558685	39.02	5783	3732	190	384	0
ERR1135188_bin.16	high	91.06	3.04	199	199	152	85	18	1	2342726	2342726	2174482	1674077	601096	50037	199	50037	2342726	51.62	16379	9391	47	94	0
ERR1135188_bin.17	high	94.85	1.45	118	118	95	62	25	7	2126914	2126914	2041944	1808412	1201190	516037	118	103754	2126914	37.75	30031	16076	21	46	0
ERR1135188_bin.2	high	96.71	1.7	233	233	149	89	42	11	3209249	3209249	2917381	2495153	1751120	673936	233	85860	3209249	45.88	26041	11722	37	81	0
ERR1135188_bin.22	high	100	1.28	146	146	123	97	57	18	3600999	3600999	3515520	3325976	2651636	1273661	146	100223	3600999	50.32	38989	24262	30	59	0
ERR1135188_bin.23	medium	77.15	2.01	170	170	78	27	3	0	1121728	1121728	768758	416581	82845	0	170	31456	1121728	58.15	7359	4592	44	94	0
ERR1135188_bin.26	high	94.05	0	68	68	67	58	31	7	1857203	1857203	1852704	1780302	1347259	476797	68	90572	1857203	47.12	38035	23143	18	33	0
ERR1135188_bin.29	medium	86.8	0.67	190	190	116	54	3	0	1586610	1586610	1322866	870790	118939	0	190	45140	1586610	58.4	10817	6375	47	94	0
ERR1135188_bin.30	high	92.33	0	124	124	105	75	38	16	2684384	2684384	2616699	2399312	1802480	1055467	124	102511	2684384	47.85	39577	19773	23	48	0
ERR1135188_bin.33	high	95.51	1.12	49	49	46	41	21	7	1597494	1597494	1586630	1544443	1218107	724402	49	190357	1597494	43.69	47358	25021	9	21	0
ERR1135188_bin.34	high	93.29	0.34	24	24	23	22	17	11	1642838	1642838	1638698	1631277	1544418	1311704	24	183338	1642838	48.36	119801	62673	6	10	0
ERR1135188_bin.45	medium	84.86	3.98	262	262	124	32	1	0	1585589	1585589	1089193	443975	25891	0	262	25891	1585589	46.93	7221	4469	74	146	0
ERR1135188_bin.46	high	96.27	0.49	75	75	69	56	30	12	2146706	2146706	2127183	2026469	1578579	988003	75	141503	2146706	53.35	38426	22576	15	32	0
ERR1135188_bin.49	high	93.55	0	31	31	31	29	26	15	1897570	1897570	1897570	1883279	1819711	1374618	31	195859	1897570	42.3	77622	49758	8	16	0
ERR1135188_bin.51	medium	88.39	2.01	161	161	116	56	5	1	1535858	1535858	1372651	961459	209400	69799	161	69799	1535858	55.77	12726	7007	39	79	0
ERR1135188_bin.55	high	92.98	0.93	113	113	105	83	36	4	2428574	2428574	2398134	2233163	1463802	308059	113	111193	2428574	50.41	28353	18064	27	53	0
ERR1135188_bin.59	high	96.53	0	138	138	109	78	39	12	2624247	2624247	2521493	2304559	1685507	755678	138	75876	2624247	48.99	33993	18693	26	53	0
ERR1135188_bin.61	high	96.47	0.4	210	210	149	89	27	5	2570356	2570356	2342416	1919546	982536	259475	210	53833	2570356	46.73	18365	9947	41	90	0
ERR1135188_bin.62	high	93.44	1.48	139	139	121	97	45	8	2953419	2953419	2888437	2716383	1813296	560157	139	102539	2953419	51.95	28594	18942	33	64	0
ERR1135188_bin.64	high	96.92	4.42	299	299	188	86	14	0	2696481	2696481	2302793	1568645	451437	0	299	42830	2696481	55.67	12146	6817	66	141	0
ERR1135188_bin.68	high	94.35	0	24	24	24	24	20	15	1947137	1947137	1947137	1947137	1859911	1662983	24	350444	1947137	49.52	127292	59417	5	12	0
ERR1135188_bin.69	high	97.2	0	33	33	29	25	24	16	2530717	2530717	2516008	2490537	2466717	2135777	33	294056	2530717	37.23	133458	78558	7	13	0
ERR1135188_bin.7	medium	83.29	1.7	253	253	155	61	3	1	1965655	1965655	1617315	945418	111544	51714	253	51714	1965655	51.29	9669	6151	65	130	0
ERR1135188_bin.70	high	96.35	0	175	175	127	93	32	4	2576848	2576848	2390941	2149433	1251871	233882	175	69805	2576848	50.01	23230	12244	34	74	0
ERR1135188_bin.73	medium	81.39	2.17	118	118	94	67	25	5	1992485	1992485	1898150	1698046	986321	276131	118	63233	1992485	56.21	24879	15019	26	52	0
ERR1135188_bin.76	medium	84.38	3.21	247	247	114	35	2	0	1560419	1560419	1076141	534831	52147	0	247	26950	1560419	48.15	6971	4617	65	134	0
ERR1135188_bin.79	medium	89.02	0.7	119	119	86	48	10	0	1359403	1359403	1235278	967605	344646	0	119	41467	1359403	47.97	17489	8833	27	54	0
ERR1135188_bin.81	high	90.82	0.43	250	250	111	27	1	0	1460778	1460778	964999	380968	27792	0	250	27792	1460778	38.92	6588	4248	70	139	0
ERR1135188_bin.82	medium	89.42	0	151	151	123	74	15	0	1892952	1892952	1782489	1418741	483088	0	151	41351	1892952	49.44	17797	9982	37	75	0
ERR1135188_bin.83	medium	75.92	1.43	234	234	135	45	2	0	1656157	1656157	1289071	666621	62400	0	234	32605	1656157	55.58	8444	5198	63	126	0
ERR1135188_bin.85	high	94.52	0.16	43	43	40	38	24	17	2076164	2076164	2064828	2051539	1804815	1569398	43	193066	2076164	51.65	81965	51254	9	17	0
ERR1135189_bin.10	medium	81.26	0.67	142	142	85	38	9	0	1248238	1248238	1043901	712288	284611	0	142	43131	1248238	58.01	10961	6566	30	66	0
ERR1135189_bin.13	medium	86.49	0.67	160	160	116	49	6	0	1504131	1504131	1346443	858946	193856	0	160	34130	1504131	46.86	12835	7062	40	81	0
ERR1135189_bin.15	high	100	2.78	55	55	49	39	23	8	1545852	1545852	1525052	1454593	1176694	619564	55	99193	1545852	29.59	43710	25493	12	23	0
ERR1135189_bin.16	medium	87.46	0.48	32	32	29	26	20	16	1999727	1999727	1989647	1968389	1873285	1733433	32	214792	1999727	37.78	99438	64436	7	13	0
ERR1135189_bin.2	high	93.55	3.56	191	191	118	52	3	0	1539349	1539349	1278132	808600	80040	0	191	29248	1539349	53.69	10403	6223	49	97	0
ERR1135189_bin.24	high	95.51	4.49	127	127	91	55	11	1	1500828	1500828	1361429	1106910	416829	63316	127	63316	1500828	26.36	17237	9203	28	57	0
ERR1135189_bin.25	medium	86.26	1.94	215	215	170	97	23	2	2703525	2703525	2536250	2003986	777899	119786	215	61868	2703525	50.84	18766	9641	50	100	0
ERR1135189_bin.31	high	97.5	0.26	148	148	130	108	44	11	3116019	3116019	3047307	2880814	1825609	676714	148	81271	3116019	49.71	29896	18778	35	69	0
ERR1135189_bin.32	high	94.6	0.16	50	50	46	38	24	13	1997868	1997868	1983897	1919148	1703653	1299774	50	201124	1997868	51.82	78452	34107	9	18	0
ERR1135189_bin.35	high	94.44	3.8	241	241	158	60	10	0	2061643	2061643	1756413	1047940	288794	0	241	33001	2061643	47.49	10349	6485	59	122	0
ERR1135189_bin.37	high	92.31	0	82	82	64	54	34	13	2185696	2185696	2122537	2054447	1723290	997169	82	117358	2185696	43.32	48931	25841	15	31	0
ERR1135189_bin.42	medium	80.14	0.69	261	261	122	42	3	0	1669221	1669221	1159996	618556	93465	0	261	34800	1669221	55.76	7134	4334	68	142	0
ERR1135189_bin.44	high	95.56	0.16	20	20	20	19	16	11	1407608	1407608	1407608	1400907	1340313	1119880	20	187175	1407608	49.2	92198	68733	6	10	0
ERR1135189_bin.5	high	96.33	1.01	158	158	132	69	12	1	1816790	1816790	1722820	1276730	405869	63864	158	63864	1816790	58.65	14880	8354	40	79	0
ERR1135189_bin.53	medium	80.42	0.88	229	229	121	24	0	0	1387600	1387600	992712	325846	0	0	229	23413	1387600	51.65	6762	4660	70	131	0
ERR1135189_bin.59	high	92.85	0	96	96	84	66	24	9	1984937	1984937	1939683	1804254	1079954	578809	96	89585	1984937	48.26	28450	16716	21	43	0
ERR1135189_bin.60	medium	84.31	2.01	157	157	109	58	12	0	1614543	1614543	1429830	1060086	385023	0	157	44130	1614543	49.93	13297	8404	37	75	0
ERR1135189_bin.63	high	93.96	0.22	116	116	99	70	28	9	2449927	2449927	2387578	2173018	1488052	786464	116	153183	2449927	54.09	31919	16715	20	45	0
ERR1135189_bin.70	medium	87.94	0.29	127	127	85	48	5	0	1160055	1160055	1010817	769832	139220	0	127	31830	1160055	44.91	13215	6693	32	61	0
ERR1135189_bin.71	high	93.96	0	304	304	202	89	9	0	2595417	2595417	2214917	1394302	261493	0	304	33418	2595417	48.22	10519	6690	80	157	0
ERR1135189_bin.75	high	94.41	4.9	58	58	56	49	34	15	2134868	2134868	2126730	2067815	1843289	1112298	58	147057	2134868	39.86	50534	34133	15	27	0
ERR1135189_bin.79	high	94.13	1.87	110	110	104	84	47	14	3004590	3004590	2984117	2832251	2212061	1022118	110	145917	3004590	51.51	39107	24388	26	49	0
ERR1135189_bin.8	medium	78.8	0.4	67	67	53	36	14	1	1033591	1033591	980877	867775	528422	59668	67	59668	1033591	32.26	25584	13219	14	29	0
ERR1135189_bin.80	high	91.79	1.01	43	43	42	35	23	9	1727001	1727001	1723596	1673955	1468700	946454	43	284355	1727001	49.34	56111	34814	8	18	0
ERR1135189_bin.81	high	91.84	1.42	156	156	116	74	22	2	2081172	2081172	1935264	1616150	770578	127852	156	72764	2081172	45	19630	11314	35	69	0
ERR1135189_bin.83	high	91.53	2.02	178	178	113	63	16	5	1965572	1965572	1720655	1365529	682999	304546	178	64759	1965572	37.78	16423	7995	32	76	0
ERR1135189_bin.86	medium	78.78	2.67	353	353	185	57	1	0	2314836	2314836	1688830	792576	31512	0	353	31512	2314836	49.56	7405	4793	99	195	0
ERR1135189_bin.89	medium	86.05	2.96	115	115	90	65	31	7	2193434	2193434	2098231	1908856	1306117	531354	115	112741	2193434	49.71	27545	19836	24	47	0
ERR1135190_bin.104	high	97.32	0.34	45	45	41	41	30	18	2562126	2562126	2549994	2549994	2358357	1891235	45	225306	2562126	49.38	80855	48597	10	19	0
ERR1135190_bin.107	medium	77.92	0.19	218	218	98	27	0	0	1287020	1287020	877335	382730	0	0	218	23141	1287020	38.55	6994	4154	59	118	0
ERR1135190_bin.11	high	93.24	0.7	205	205	156	95	20	1	2537498	2537498	2354611	1909760	730785	70459	205	70459	2537498	38.87	16705	10239	47	95	0
ERR1135190_bin.23	high	91.05	0.22	78	78	68	52	21	5	1569987	1569987	1532858	1400049	878675	317594	78	78040	1569987	43.08	27880	17467	18	36	0
ERR1135190_bin.25	medium	89.07	1.11	173	173	139	82	20	1	2265697	2265697	2132785	1707550	684116	50362	173	50362	2265697	52.49	19096	10013	41	82	0
ERR1135190_bin.27	high	97.41	0.19	52	52	48	43	33	19	2294365	2294365	2280258	2241869	2059575	1551657	52	184642	2294365	39.23	61801	40843	12	23	0
ERR1135190_bin.31	medium	89.25	1.56	329	329	213	102	16	1	3064373	3064373	2647998	1841123	551722	53411	329	53411	3064373	45.09	12141	7246	74	157	0
ERR1135190_bin.32	high	95.35	1.12	34	34	34	28	18	11	1540898	1540898	1540898	1498390	1333209	1107663	34	225487	1540898	50.71	75968	38261	6	13	0
ERR1135190_bin.34	medium	89.04	0.69	298	298	159	49	2	0	1988426	1988426	1478939	698717	59066	0	298	29887	1988426	41.94	8006	4943	82	162	0
ERR1135190_bin.35	high	95.34	0.89	182	182	135	81	19	1	2177065	2177065	2005806	1620732	627358	63383	182	63383	2177065	46.05	17642	9880	42	83	0
ERR1135190_bin.4	high	98.66	0	89	89	67	47	33	18	2923597	2923597	2850093	2713447	2499054	1929273	89	365476	2923597	39.43	77734	43091	11	24	0
ERR1135190_bin.40	high	94.85	2.59	121	121	95	68	35	11	2394334	2394334	2301191	2095024	1511307	693030	121	97758	2394334	49.35	34095	18904	24	49	0
ERR1135190_bin.41	high	96.26	1.97	44	44	40	33	28	20	2929311	2929311	2916202	2861470	2782388	2480869	44	385854	2929311	38.63	139051	70836	8	16	0
ERR1135190_bin.5	medium	79.46	0.35	226	226	99	16	0	0	1250290	1250290	788020	196940	0	0	226	17232	1250290	53.44	6280	4191	71	132	0
ERR1135190_bin.50	high	93.27	1.34	68	68	65	54	31	11	1854284	1854284	1844392	1763188	1369007	689082	68	96933	1854284	49.53	37155	24391	17	32	0
ERR1135190_bin.63	medium	89.04	0.67	81	81	68	49	21	7	1619412	1619412	1568353	1425563	980893	479089	81	95790	1619412	46.84	34953	16823	16	32	0
ERR1135190_bin.64	high	92.17	0.67	73	73	60	45	24	8	1593438	1593438	1540105	1435744	1091624	549587	73	95274	1593438	45.34	33512	22743	15	29	0
ERR1135190_bin.66	high	94.17	0.72	120	120	103	83	46	13	2846218	2846218	2782182	2633630	1985548	865314	120	126168	2846218	49.17	35062	21840	28	53	0
ERR1135190_bin.67	medium	87.58	0.34	51	51	47	40	26	8	1640098	1640098	1624304	1566191	1310043	623973	51	125369	1640098	52.8	46548	29272	13	24	0
ERR1135190_bin.69	high	94.78	0.27	84	84	68	43	8	0	1044348	1044348	982379	796351	257678	0	84	40723	1044348	42.01	15730	10524	22	42	0
ERR1135190_bin.71	high	90.73	0.67	111	111	72	42	10	0	1166237	1166237	1021391	798719	325880	0	111	39735	1166237	44.85	14505	9265	24	50	0
ERR1135190_bin.81	high	96.37	0	74	74	69	55	22	8	1739983	1739983	1717446	1622266	1078726	539973	74	83347	1739983	51.7	38464	17584	16	33	0
ERR1135190_bin.85	medium	75.81	0.18	70	70	59	48	22	8	1668813	1668813	1625768	1548619	1092253	603685	70	153887	1668813	37.71	37325	19680	14	30	0
ERR1135190_bin.88	high	93.12	1.68	208	208	144	79	22	5	2648601	2648601	2412453	1944024	1110458	526652	208	173557	2648601	55.84	20410	9817	32	84	0
ERR1135190_bin.90	medium	80.82	0.17	128	128	92	54	3	0	1306057	1306057	1174219	894254	98365	0	128	35519	1306057	47.51	13340	8624	34	64	0
ERR1135190_bin.91	high	96.28	0	40	40	39	36	24	14	1822853	1822853	1819292	1794031	1575514	1214317	40	181906	1822853	43.6	63539	39149	9	18	0
ERR1135190_bin.92	medium	80.06	1.05	175	175	107	31	1	0	1221025	1221025	979900	451425	25647	0	175	25647	1221025	47.74	7927	5370	49	95	0
ERR1135190_bin.99	high	94.77	4.93	292	292	184	86	13	1	2603491	2603491	2217586	1529686	410833	67320	292	67320	2603491	43.98	12250	6730	66	139	0
ERR1135191_bin.11	medium	89.44	3.41	287	287	200	104	18	2	2916724	2916724	2601252	1900531	650943	113291	287	62741	2916724	51.53	13082	8269	66	136	0
ERR1135191_bin.12	high	93.71	0	108	108	87	50	16	3	1519974	1519974	1441937	1171220	630106	207934	108	101018	1519974	51.28	21185	10445	22	47	0
ERR1135191_bin.13	high	93.63	0	141	141	112	84	41	10	2801324	2801324	2691766	2481579	1751025	725252	141	112186	2801324	47.94	29741	19062	29	58	0
ERR1135191_bin.18	high	95.58	0.88	153	153	134	90	27	5	2549106	2549106	2478655	2139398	1132088	358643	153	97548	2549106	47.94	23224	12486	33	70	0
ERR1135191_bin.2	high	96.66	0.67	288	288	181	117	30	2	3296480	3296480	2913995	2468926	1105956	135614	288	85462	3296480	43.12	17990	9964	56	118	0
ERR1135191_bin.22	medium	79.25	1.89	175	175	127	75	20	3	2195170	2195170	2017495	1642037	829651	219495	175	97586	2195170	35.27	17936	9894	34	76	0
ERR1135191_bin.23	high	96.85	0.37	140	140	115	94	46	12	2931501	2931501	2835901	2676052	1886718	788025	140	111104	2931501	48.73	31222	19868	31	60	0
ERR1135191_bin.24	medium	81.69	0.37	179	179	96	35	3	0	1243676	1243676	941513	534923	77530	0	179	26517	1243676	41.22	8225	5144	45	95	0
ERR1135191_bin.26	high	90.38	0.23	241	241	155	69	10	0	2188630	2188630	1877398	1238286	317135	0	241	38395	2188630	49.02	12240	6976	56	117	0
ERR1135191_bin.28	medium	83.45	0.17	65	65	58	48	24	7	1541869	1541869	1517425	1453941	1045740	449077	65	86584	1541869	47.17	35409	22134	16	29	0
ERR1135191_bin.30	medium	88.93	2.68	123	123	102	53	3	0	1286861	1286861	1207797	836132	85103	0	123	30719	1286861	47.74	12515	8855	37	67	0
ERR1135191_bin.32	medium	91.33	8.24	301	301	141	48	4	0	1964620	1964620	1404166	741742	121924	0	301	31470	1964620	27.75	8108	4605	75	156	0
ERR1135191_bin.33	high	97.38	0	63	63	57	45	20	4	1375872	1375872	1352817	1275184	831026	261012	63	82386	1375872	45.44	32698	21740	15	29	0
ERR1135191_bin.35	medium	89.05	1.37	295	295	138	29	0	0	1727591	1727591	1175502	416859	0	0	295	22388	1727591	35.7	6723	4416	85	164	0
ERR1135191_bin.36	medium	76.43	2.01	239	239	117	46	4	1	1716527	1716527	1270303	790925	186992	92838	239	92838	1716527	57.8	8629	4879	54	121	0
ERR1135191_bin.37	medium	86.47	0	260	260	153	63	5	0	2002570	2002570	1608831	982984	136964	0	260	30445	2002570	51.15	9689	5556	65	133	0
ERR1135191_bin.42	high	96.77	0	78	78	73	54	20	5	1695887	1695887	1675860	1531848	915927	386752	78	124500	1695887	51.63	29864	19087	18	36	0
ERR1135191_bin.44	high	95.34	2.45	204	204	141	99	38	12	3032793	3032793	2803123	2491342	1567164	717124	204	75685	3032793	34.22	26375	12792	36	80	0
ERR1135191_bin.45	high	98.6	0.7	70	70	57	45	31	18	2663055	2663055	2611806	2528681	2274967	1791690	70	206991	2663055	37.09	64166	44115	11	23	0
ERR1135191_bin.46	medium	80.58	1.07	192	192	116	61	12	0	1868310	1868310	1587171	1204431	421994	0	192	46157	1868310	56.15	14808	7288	39	84	0
ERR1135191_bin.50	high	97.08	1.17	120	120	97	79	36	16	2858517	2858517	2781607	2648421	1927607	1159540	120	144065	2858517	43.53	46503	19883	22	46	0
ERR1135191_bin.52	medium	89.46	0.67	58	58	54	43	22	12	1710502	1710502	1697658	1605042	1253653	883411	58	119678	1710502	52.51	50790	22912	12	24	0
ERR1135191_bin.59	high	94.36	0	108	108	95	76	42	18	3046801	3046801	2999657	2859550	2250123	1432065	108	153937	3046801	49.33	47913	24633	20	44	0
ERR1135191_bin.6	high	96.37	1.42	152	152	114	55	5	3	1695072	1695072	1563785	1154491	357172	277502	152	160961	1695072	53.23	14793	8137	30	69	0
ERR1135191_bin.69	high	92.88	0	19	19	19	19	13	6	1279731	1279731	1279731	1279731	1172318	899926	19	280130	1279731	44.63	173831	46684	3	8	0
ERR1135191_bin.71	high	92.62	0.16	67	67	59	49	32	19	2508788	2508788	2482770	2403728	2095696	1641819	67	178204	2508788	51.41	62273	35704	13	25	0
ERR1135192_bin.1	medium	87.09	2.01	89	89	72	51	18	5	1574747	1574747	1516204	1362841	833969	391544	89	133662	1574747	55.17	26675	14900	17	37	0
ERR1135192_bin.10	medium	87.6	0	124	124	109	81	28	5	2204081	2204081	2149183	1947072	1074284	324734	124	85919	2204081	50.9	24618	15173	30	59	0
ERR1135192_bin.11	high	98.49	0	144	144	112	62	15	2	1782147	1782147	1661755	1299111	547212	129664	144	73782	1782147	42.21	17404	9437	31	66	0
ERR1135192_bin.17	medium	89.37	0.19	223	223	150	78	12	0	2191998	2191998	1923425	1410587	356029	0	223	33605	2191998	49.17	13815	7606	52	105	0
ERR1135192_bin.18	high	97.58	3.6	53	53	48	44	34	22	2820212	2820212	2801059	2773307	2604598	2160202	53	249651	2820212	43.53	85724	52726	12	22	0
ERR1135192_bin.2	medium	83.26	2.24	212	212	152	69	12	0	2093406	2093406	1877243	1284218	380626	0	212	45498	2093406	42.12	13104	7099	49	103	0
ERR1135192_bin.20	medium	79.93	1.89	158	158	121	62	17	3	1909158	1909158	1775163	1341189	645275	166053	158	62559	1909158	46.79	16585	9040	33	72	0
ERR1135192_bin.22	high	90.83	0.67	50	50	48	42	25	7	1560497	1560497	1552807	1505296	1208985	582062	50	126910	1560497	45.34	42182	25296	12	24	0
ERR1135192_bin.25	high	92.88	0	66	66	58	40	20	4	1388801	1388801	1359953	1224987	939882	327648	66	136231	1388801	50.78	39078	15475	13	26	0
ERR1135192_bin.26	high	91.43	3.54	288	288	186	90	14	2	2663519	2663519	2303480	1626873	528864	136093	288	68792	2663519	34.79	12331	7123	64	136	0
ERR1135192_bin.27	medium	89.48	5.28	273	273	175	77	14	0	2515792	2515792	2169856	1476824	445477	0	273	47837	2515792	46.68	13171	6783	59	127	0
ERR1135192_bin.28	high	91.85	1.08	139	139	111	84	27	4	2227815	2227815	2126399	1938302	1035179	288895	139	99394	2227815	50.92	23015	14886	31	62	0
ERR1135192_bin.34	high	93.97	0.7	111	111	94	59	12	0	1510674	1510674	1449866	1188978	428708	0	111	47286	1510674	51.3	18760	10816	28	54	0
ERR1135192_bin.35	medium	84.38	0.95	227	227	124	35	3	0	1500929	1500929	1129834	527859	77268	0	227	26647	1500929	37.71	7412	5002	62	124	0
ERR1135192_bin.37	medium	84.8	6.38	203	203	110	38	3	0	1451444	1451444	1119264	607289	93564	0	203	33333	1451444	30.11	9116	5218	51	105	0
ERR1135192_bin.39	medium	84.41	1.08	41	41	40	33	19	12	1740693	1740693	1737081	1683806	1441336	1190470	41	208537	1740693	37.48	77636	35588	8	15	0
ERR1135192_bin.41	medium	88.85	0.99	255	255	161	68	9	0	2173827	2173827	1825916	1170682	271061	0	255	36929	2173827	52.12	10847	6400	60	127	0
ERR1135192_bin.42	high	94.85	1.77	34	34	30	29	25	16	2191352	2191352	2176110	2167154	2092445	1768988	34	342393	2191352	37.55	106117	53382	6	14	0
ERR1135192_bin.46	high	92.92	0.37	66	66	62	55	38	21	3001246	3001246	2984882	2934388	2657365	2053365	66	201034	3001246	50.4	76924	40473	13	26	0
ERR1135192_bin.47	high	90.79	0.49	111	111	89	76	49	11	2763768	2763768	2681210	2584857	2113265	759234	111	104431	2763768	49.43	36671	26459	26	48	0
ERR1135192_bin.50	high	94.38	4.49	67	67	50	37	24	9	1473112	1473112	1415988	1334583	1092007	585649	67	94532	1473112	26.11	36688	23998	13	25	0
ERR1135192_bin.51	medium	77.08	2.14	300	300	146	39	1	0	1861525	1861525	1312553	528263	28953	0	300	28953	1861525	45.73	7682	4612	86	164	0
ERR1135192_bin.54	high	90.87	0.73	272	272	171	94	13	0	2533901	2533901	2160698	1624998	410944	0	272	45821	2533901	52.46	13023	7044	64	127	0
ERR1135192_bin.57	high	92.47	1.61	172	172	113	51	4	0	1462688	1462688	1245680	801491	116435	0	172	32187	1462688	53.64	10603	6647	45	88	0
ERR1135192_bin.6	high	93.33	3.33	178	178	125	86	29	4	2454535	2454535	2264086	1974238	1017787	218015	178	61758	2454535	46.85	22734	12457	38	75	0
ERR1135192_bin.65	high	95.56	0.81	52	52	46	40	23	6	1364439	1364439	1339409	1298849	1037622	452572	52	100411	1364439	47.85	36107	25096	12	23	0
ERR1135192_bin.68	medium	79.59	4.41	260	260	178	94	13	0	2559855	2559855	2264099	1664006	409984	0	260	49407	2559855	45.53	14139	7952	62	123	0
ERR1135192_bin.7	high	93.32	1.24	128	128	112	85	28	4	2270190	2270190	2208676	2003863	1056079	298768	128	136549	2270190	44.2	22663	15372	32	62	0
ERR1135192_bin.75	high	94.41	1.4	87	87	75	59	29	17	2472686	2472686	2430158	2321772	1805918	1399194	87	234104	2472686	37.4	55294	23782	14	32	0
ERR1135192_bin.78	medium	75.55	0	229	229	101	26	0	0	1321471	1321471	861544	361790	0	0	229	23357	1321471	41.65	6203	4252	65	129	0
ERR1135192_bin.79	high	95.21	2.78	217	217	161	109	45	16	3611897	3611897	3423529	3057018	2039613	1010861	217	78892	3611897	44.7	29050	14037	37	81	0
ERR1135192_bin.82	high	95.74	0.71	124	124	100	76	32	14	2480647	2480647	2393245	2213504	1458469	848399	124	74686	2480647	50.32	28854	17941	24	52	0
ERR1135192_bin.89	medium	77.66	2.04	88	88	70	42	6	0	968453	968453	903004	708245	182646	0	88	38976	968453	37.34	14425	9571	23	44	0
ERR1135192_bin.90	high	93.15	0	15	15	15	14	12	9	1352538	1352538	1352538	1345185	1305563	1195143	15	309345	1352538	41.2	113869	86398	4	7	0
ERR1135192_bin.93	high	96.42	0.39	92	92	84	64	38	16	2796356	2796356	2769202	2613773	2166635	1339580	92	155323	2796356	49.59	48475	26778	18	36	0
ERR1135192_bin.94	medium	85.12	0	83	83	68	54	19	6	1595088	1595088	1540698	1438700	840169	398196	83	86160	1595088	46.82	29012	16857	18	37	0
ERR1135192_bin.96	medium	80.36	2.42	249	249	130	39	1	0	1585470	1585470	1156681	529049	25008	0	249	25008	1585470	49.29	7375	4748	71	137	0
ERR1135193_bin.102	high	95.69	0.29	147	147	111	77	18	3	1993887	1993887	1858861	1627099	717083	207749	147	79283	1993887	36.1	17152	12428	32	66	0
ERR1135193_bin.16	high	91.8	0.67	113	113	101	70	21	4	2006135	2006135	1963215	1723565	965779	352518	113	144452	2006135	40.29	22507	14474	23	52	0
ERR1135193_bin.17	medium	95.95	8.49	176	176	127	80	35	15	3076195	3076195	2904734	2574761	1929580	1240000	176	147079	3076195	46.42	38089	13770	22	58	0
ERR1135193_bin.27	medium	87.35	0.67	155	155	99	53	14	3	1776482	1776482	1574227	1238142	665339	336411	155	146422	1776482	49.13	15237	8852	27	64	0
ERR1135193_bin.28	high	96.77	0	41	41	37	34	25	14	2016807	2016807	2003710	1982844	1848918	1436978	41	274108	2016807	42.32	77575	45516	8	16	0
ERR1135193_bin.32	high	98.1	1.13	165	165	109	58	13	3	1856321	1856321	1650941	1283840	548887	210335	165	85264	1856321	37.57	17458	8034	31	70	0
ERR1135193_bin.37	medium	79.62	0	101	101	83	61	32	9	2209905	2209905	2148648	1983847	1503531	622606	101	96665	2209905	43.12	38793	20065	21	39	0
ERR1135193_bin.41	high	95	0.38	129	129	118	93	46	11	3016800	3016800	2978647	2791914	2036223	782118	129	110439	3016800	49.3	34750	20925	29	56	0
ERR1135193_bin.42	high	95.75	0.62	138	138	114	79	37	9	2520088	2520088	2429440	2175531	1493706	538284	138	77354	2520088	49.05	29180	16403	29	56	0
ERR1135193_bin.45	medium	89.27	0.58	316	316	185	73	14	2	2625146	2625146	2151773	1348292	476811	109497	316	57993	2625146	49.07	10251	6217	70	152	0
ERR1135193_bin.48	high	90.14	3.92	265	265	192	99	17	1	2632029	2632029	2373600	1697157	577856	58159	265	58159	2632029	45.31	12105	8068	65	130	0
ERR1135193_bin.55	high	95.07	4.34	213	213	141	85	25	6	2657968	2657968	2396599	2007804	1058655	378827	213	80568	2657968	43.45	20656	10226	37	84	0
ERR1135193_bin.56	medium	76.04	0.96	164	164	92	31	4	0	1257467	1257467	991756	552750	138130	0	164	48747	1257467	51.77	9179	5540	39	83	0
ERR1135193_bin.58	high	90.67	1.33	47	47	36	27	14	6	1073489	1073489	1037271	968954	762354	451866	47	118874	1073489	25.2	47829	22343	8	16	0
ERR1135193_bin.63	high	99.3	0.7	43	43	42	37	30	18	2311874	2311874	2309343	2270554	2167213	1727245	43	236932	2311874	39.51	73948	49618	9	19	0
ERR1135193_bin.7	high	94.76	1.27	288	288	153	50	2	0	1984299	1984299	1499106	764969	75108	0	288	49660	1984299	42.54	8331	5053	75	151	0
ERR1135193_bin.71	medium	78.47	1.89	194	194	133	68	8	2	1893504	1893504	1676187	1210141	298881	134202	194	70991	1893504	46.71	13574	7979	46	92	0
ERR1135193_bin.88	medium	77.92	2.02	245	245	146	69	11	1	2137443	2137443	1773405	1224107	378645	56412	245	56412	2137443	51.89	11461	6474	55	117	0
ERR1135193_bin.89	medium	84.2	0.84	202	202	161	93	18	2	2576676	2576676	2428200	1935517	696877	105653	202	53050	2576676	46.96	18196	10066	46	93	0
ERR1135193_bin.96	high	91.9	0.95	110	110	88	55	18	4	1603926	1603926	1526717	1277717	730735	284723	110	98409	1603926	47.19	21469	11317	22	49	0
ERR1135193_bin.97	high	98.39	0	60	60	52	44	29	10	1707438	1707438	1678945	1614717	1370286	737838	60	121284	1707438	38.71	38744	28311	13	26	0
ERR1135194_bin.12	high	96.77	0	41	41	40	36	23	9	1724594	1724594	1719827	1688923	1438980	923635	41	248541	1724594	51.56	66746	33998	8	19	0
ERR1135194_bin.16	medium	84.68	2.73	276	276	164	65	11	0	2199935	2199935	1799900	1101378	321836	0	276	46467	2199935	42.09	10004	5909	65	137	0
ERR1135194_bin.17	high	98.4	0	61	61	54	40	23	8	1640337	1640337	1614454	1506972	1255381	685869	61	131171	1640337	31.06	46255	29020	11	23	0
ERR1135194_bin.2	high	92.39	0.19	78	78	75	58	39	18	2322696	2322696	2311576	2190356	1897696	1202581	78	115862	2322696	51.29	50110	29512	18	34	0
ERR1135194_bin.20	high	99.42	1.17	86	86	69	61	38	21	2938123	2938123	2874142	2809662	2417856	1731946	86	169207	2938123	43.53	55012	38542	17	32	0
ERR1135194_bin.21	high	93.04	0.29	197	197	102	37	7	0	1490892	1490892	1145860	665715	229274	0	197	43248	1490892	38.53	9117	5364	46	97	0
ERR1135194_bin.24	medium	77.31	1.2	242	242	99	25	1	0	1402123	1402123	898078	364526	35698	0	242	35698	1402123	54.33	6911	4265	66	133	0
ERR1135194_bin.3	high	90.07	1.01	83	83	71	51	20	9	1931919	1931919	1886021	1739682	1205137	812356	83	197133	1931919	54.74	37839	18489	13	32	0
ERR1135194_bin.31	high	98.39	2.42	131	131	104	65	15	2	1724160	1724160	1623383	1336294	569127	105659	131	53916	1724160	53.35	17443	10960	30	61	0
ERR1135194_bin.34	medium	89.24	0	215	215	129	62	6	1	1846600	1846600	1518743	1049349	226367	73775	215	73775	1846600	58.56	11484	6212	51	106	0
ERR1135194_bin.38	high	96.83	1.28	162	162	138	102	42	9	3091920	3091920	3005408	2739187	1726086	546126	162	83284	3091920	49.57	30357	16395	36	71	0
ERR1135194_bin.39	high	99.11	0	53	53	49	44	20	10	1825562	1825562	1814112	1774424	1350150	971700	53	193077	1825562	41.55	54025	24986	9	21	0
ERR1135194_bin.40	high	97.28	0	73	73	62	53	30	4	1676879	1676879	1637070	1561773	1194901	295390	73	92341	1676879	38.74	32378	21753	18	33	0
ERR1135194_bin.41	medium	87.41	0	98	98	88	68	32	12	2345944	2345944	2306226	2146385	1523893	816697	98	115258	2345944	51.53	38319	19869	21	43	0
ERR1135194_bin.42	medium	85.68	0.84	295	295	195	82	9	0	2556198	2556198	2203467	1378445	284651	0	295	46793	2556198	47.96	11031	6822	73	147	0
ERR1135194_bin.48	high	96.99	0.37	67	67	64	55	37	22	3137673	3137673	3125661	3054105	2740796	2209187	67	183655	3137673	50.15	78890	46822	13	25	0
ERR1135194_bin.49	high	90.96	0.98	205	205	158	95	21	2	2532491	2532491	2350994	1898189	730632	135787	205	76300	2532491	49.66	17243	9901	48	96	0
ERR1135194_bin.5	high	90.45	0	53	53	46	33	11	2	832162	832162	807178	718048	396673	105308	53	53531	832162	35.5	24491	11949	12	25	0
ERR1135194_bin.51	medium	82.54	2.27	260	260	164	68	14	1	2300350	2300350	1951361	1266159	510481	68619	260	68619	2300350	40.63	10610	6792	57	126	0
ERR1135194_bin.53	high	93.71	0.94	205	205	150	89	13	0	2227305	2227305	2032800	1601421	431696	0	205	48136	2227305	36.7	15109	9021	49	97	0
ERR1135194_bin.55	high	96.43	0.71	53	53	46	39	28	17	2483886	2483886	2459449	2415852	2230581	1832506	53	204144	2483886	51.63	86637	48201	9	18	0
ERR1135194_bin.56	high	96.81	0	116	116	98	72	30	3	2084550	2084550	2020450	1824794	1109988	187909	116	67344	2084550	45.05	26019	15996	28	53	0
ERR1135194_bin.60	high	94.37	0.16	42	42	36	29	21	12	2150662	2150662	2128619	2082644	1942194	1599675	42	432055	2150662	51.43	91354	48691	5	13	0
ERR1135194_bin.61	medium	79.89	2.77	240	240	143	86	14	0	2335482	2335482	1984107	1591461	476698	0	240	44345	2335482	44.31	14852	7449	51	105	0
ERR1135194_bin.68	high	96.42	0.13	157	157	134	80	30	8	2676095	2676095	2590189	2200612	1420613	677342	157	117277	2676095	47.98	27241	12712	27	63	0
ERR1135194_bin.70	high	99.3	0.7	45	45	44	41	30	17	2231595	2231595	2227760	2203273	2020422	1540354	45	187229	2231595	39.61	69790	42676	10	20	0
ERR1135194_bin.71	medium	80.93	1.24	242	242	154	70	4	0	2064851	2064851	1741729	1107345	123149	0	242	33650	2064851	44.76	10951	7066	63	122	0
ERR1135194_bin.72	medium	82.58	2.5	235	235	121	34	1	0	1519697	1519697	1106661	489740	26302	0	235	26302	1519697	48.3	7529	4747	65	128	0
ERR1135195_bin.12	high	94.01	0	39	39	39	32	22	11	1414616	1414616	1414616	1364230	1182438	795880	39	109862	1414616	50.95	52860	31194	10	18	0
ERR1135195_bin.16	high	98.6	1.4	167	167	120	82	42	13	3041752	3041752	2880248	2604015	1957492	983192	167	109581	3041752	36.86	33409	17832	27	58	0
ERR1135195_bin.17	high	94.05	0	82	82	75	61	25	7	1722845	1722845	1696271	1587722	1063107	460734	82	87768	1722845	47.34	28427	14691	18	38	0
ERR1135195_bin.18	medium	92.72	5.78	263	263	192	112	35	10	3593999	3593999	3335375	2763118	1562685	698361	263	107018	3593999	47.43	21325	10534	46	106	0
ERR1135195_bin.19	medium	77.69	0.81	43	43	38	33	16	4	1063010	1063010	1046038	1011241	736724	313396	43	108420	1063010	35.08	35311	19947	10	19	0
ERR1135195_bin.21	high	91.94	0	34	34	34	32	27	13	1873822	1873822	1873822	1859115	1775872	1245737	34	160330	1873822	42.27	77955	41359	9	17	0
ERR1135195_bin.25	medium	88.75	1.58	281	281	185	88	2	0	2390691	2390691	2030175	1321128	54078	0	281	28033	2390691	50.23	10966	6784	76	146	0
ERR1135195_bin.28	medium	81.51	0.63	318	318	191	62	4	0	2267107	2267107	1800874	864411	107977	0	318	29832	2267107	48.14	8541	5749	92	173	0
ERR1135195_bin.29	medium	80.42	1.4	220	220	102	20	0	0	1274929	1274929	836402	273694	0	0	220	21484	1274929	51.18	6384	4389	67	128	0
ERR1135195_bin.31	medium	76.4	2.92	209	209	102	38	6	1	1568394	1568394	1192043	741223	228692	73319	209	73319	1568394	28.51	9614	5414	43	100	0
ERR1135195_bin.33	medium	88.98	0.56	76	76	67	62	29	5	1844681	1844681	1811584	1778594	1217965	377725	76	124183	1844681	48.08	32684	22421	19	37	0
ERR1135195_bin.36	high	90.73	0	61	61	59	45	25	12	1648050	1648050	1641245	1541539	1212811	801182	61	85317	1648050	37.73	49498	22037	13	27	0
ERR1135195_bin.4	high	95.2	0	70	70	59	47	20	9	1625430	1625430	1579795	1486386	1021226	687602	70	126280	1625430	31.22	32893	19000	13	29	0
ERR1135195_bin.41	medium	75.22	0.85	262	262	130	51	2	0	1787281	1787281	1301946	745923	65908	0	262	40532	1787281	54.6	8687	4894	67	138	0
ERR1135195_bin.42	high	91.35	0.7	115	115	89	51	13	0	1355715	1355715	1259087	974371	386569	0	115	37988	1355715	47.93	16679	9589	28	56	0
ERR1135195_bin.48	high	95.16	1.19	161	161	107	58	18	0	1728351	1728351	1533121	1176962	603394	0	161	45942	1728351	38.31	15644	7962	33	72	0
ERR1135195_bin.50	medium	83.48	2.01	223	223	160	72	13	1	2188850	2188850	1965130	1350023	464648	56634	223	56634	2188850	52.71	12762	7466	50	107	0
ERR1135195_bin.54	medium	85.95	0.02	135	135	97	58	11	3	1634400	1634400	1492620	1214741	492361	208279	135	101312	1634400	53.08	15860	9633	28	60	0
ERR1135195_bin.55	high	94.79	0.37	114	114	100	84	36	10	2795664	2795664	2740162	2626735	1786693	861237	114	133861	2795664	53.95	34337	20755	23	50	0
ERR1135195_bin.56	high	97.2	0.35	79	79	72	56	32	12	2351334	2351334	2326057	2206103	1794428	1058416	79	123299	2351334	43.2	45693	25682	15	31	0
ERR1135195_bin.57	medium	84.73	1.7	195	195	133	69	7	0	1850857	1850857	1634353	1170366	217205	0	195	40493	1850857	46.96	12876	7828	48	94	0
ERR1135195_bin.58	high	94.31	0	130	130	104	73	28	7	2268087	2268087	2171403	1933276	1164240	503759	130	127645	2268087	49.42	25472	16328	27	56	0
ERR1135195_bin.59	high	90.16	0.04	232	232	127	45	4	0	1658552	1658552	1285276	698279	139191	0	232	49191	1658552	37.62	8632	5380	60	120	0
ERR1135195_bin.60	medium	85.87	3.32	399	399	217	72	4	1	2862986	2862986	2200142	1167017	210291	95192	399	95192	2862986	33.53	8843	5269	101	207	0
ERR1135195_bin.61	medium	83.21	0	283	283	156	72	5	0	2122936	2122936	1667811	1082673	151994	0	283	35182	2122936	43.12	10195	5629	70	142	0
ERR1135195_bin.62	medium	78.68	0.37	86	86	74	60	33	18	2688641	2688641	2643600	2544704	2076108	1542068	86	195478	2688641	51.01	54126	29107	15	31	0
ERR1135195_bin.63	medium	89.49	1.01	82	82	70	53	19	6	1534793	1534793	1490499	1371970	821515	372933	82	87974	1534793	45.41	27234	16121	17	35	0
ERR1135195_bin.69	high	95	0.48	93	93	81	66	31	7	2126006	2126006	2082134	1974894	1409937	580840	93	145757	2126006	54.84	33520	18870	19	40	0
ERR1135195_bin.72	high	92.7	4.52	165	165	131	109	50	13	3351341	3351341	3231384	3069300	2119128	848711	165	80542	3351341	51.08	31833	18849	35	69	0
ERR1135195_bin.73	medium	80.77	5.86	388	388	188	58	5	0	2527294	2527294	1799498	889873	144814	0	388	35778	2527294	47.91	7590	4593	102	209	0
ERR1135195_bin.74	high	92.43	0.48	54	54	49	40	29	14	1917961	1917961	1899119	1830885	1655870	1111655	54	141709	1917961	37.93	55653	37246	12	22	0
ERR1135195_bin.75	high	93.95	0.4	130	130	87	51	8	0	1328134	1328134	1164725	914515	289188	0	130	47776	1328134	45.33	13356	7810	30	61	0
ERR1135196_bin.11	high	99.66	1.31	77	77	66	56	33	9	2193751	2193751	2152703	2083991	1700182	798944	77	172874	2193751	43.96	41590	28326	16	31	0
ERR1135196_bin.14	medium	86	0	190	190	134	69	11	1	1949330	1949330	1751503	1277704	395648	92883	190	92883	1949330	54.69	13264	8148	44	90	0
ERR1135196_bin.15	high	94.97	0.48	59	59	56	49	32	13	2076052	2076052	2065203	2015380	1705860	1033222	59	116542	2076052	47.45	46915	32677	14	27	0
ERR1135196_bin.17	high	90.05	0	64	64	57	53	27	18	2396157	2396157	2368157	2336586	1860547	1563634	64	240940	2396157	49.29	72597	26784	12	25	0
ERR1135196_bin.2	high	96.3	0.56	88	88	76	64	37	21	2684200	2684200	2643126	2557445	2119347	1555760	88	143201	2684200	46.23	57319	30459	17	34	0
ERR1135196_bin.21	high	91.6	0.96	317	317	201	84	5	0	2596716	2596716	2164960	1339179	158477	0	317	38065	2596716	50.64	10435	6274	81	164	0
ERR1135196_bin.23	medium	77.48	1.68	174	174	116	39	5	1	1433246	1433246	1215855	678399	193413	75598	174	75598	1433246	27.53	9373	6097	43	91	0
ERR1135196_bin.24	high	97.91	1.37	45	45	45	43	34	22	2590016	2590016	2590016	2572107	2407785	1974715	45	150116	2590016	46.81	78668	50581	12	22	0
ERR1135196_bin.26	high	99.48	1.2	40	40	37	35	28	18	2075728	2075728	2064542	2046467	1938268	1596617	40	153646	2075728	47.54	75859	51667	9	18	0
ERR1135196_bin.29	medium	88.95	2.01	185	185	134	66	8	0	1773297	1773297	1587265	1102687	240517	0	185	40100	1773297	45.75	12085	7751	47	93	0
ERR1135196_bin.34	high	90.14	2.09	185	185	156	95	21	3	2491542	2491542	2381417	1931739	811627	214065	185	97053	2491542	43.39	17057	10777	43	89	0
ERR1135196_bin.38	high	93.69	0.6	92	92	86	64	27	8	1996619	1996619	1977653	1802522	1219663	546935	92	127089	1996619	57.26	33427	16921	20	41	0
ERR1135196_bin.4	high	96.64	0.67	70	70	58	49	28	9	1925396	1925396	1881799	1814573	1430777	762481	70	155233	1925396	40.67	41289	24993	14	29	0
ERR1135196_bin.41	medium	89.98	1.48	247	247	159	70	11	0	2214557	2214557	1894387	1267602	355803	0	247	43522	2214557	48.23	11851	6603	56	119	0
ERR1135196_bin.44	high	90.38	1.68	193	193	133	72	12	3	2062052	2062052	1845747	1409158	505899	197202	193	89962	2062052	52.86	14689	8353	42	88	0
ERR1135196_bin.47	high	93.43	0	90	90	86	76	47	19	2825107	2825107	2812204	2733249	2246281	1288960	90	89901	2825107	49.17	44095	27164	22	43	0
ERR1135196_bin.5	high	90.27	0.34	75	75	67	54	26	3	1611806	1611806	1581361	1486862	1013643	202635	75	86950	1611806	52.97	30888	19248	19	36	0
ERR1135196_bin.50	high	91.71	0.36	246	246	141	47	8	1	1926388	1926388	1538647	876569	289187	58338	246	58338	1926388	42.51	9093	5617	57	124	0
ERR1135196_bin.51	medium	89.74	0.85	25	25	23	20	15	13	1968378	1968378	1962350	1940079	1851106	1774361	25	400049	1968378	32.02	126542	88513	4	9	0
ERR1135196_bin.55	medium	77.18	0.55	203	203	120	58	10	2	1841362	1841362	1543828	1106038	384446	106698	203	55721	1841362	59.08	12788	6691	42	92	0
ERR1135196_bin.56	medium	77.55	1.89	212	212	157	78	12	0	2150367	2150367	1949638	1385885	371290	0	212	35881	2150367	43.09	13517	7985	51	104	0
ERR1135196_bin.59	medium	77.77	2.59	130	130	102	76	27	5	2180653	2180653	2073602	1880134	1097695	345252	130	112022	2180653	44.6	25434	13702	27	56	0
ERR1135196_bin.62	medium	89.73	2.42	200	200	136	55	3	0	1653028	1653028	1423741	835752	88076	0	200	32950	1653028	49.62	10025	6656	55	106	0
ERR1135196_bin.66	high	92.71	0.38	415	415	272	133	20	2	3832788	3832788	3335404	2345493	678816	134265	415	70306	3832788	51.28	12269	7180	96	197	0
ERR1135196_bin.67	high	97.18	0	135	135	112	79	25	4	2191045	2191045	2104585	1874720	1015157	276926	135	80938	2191045	39.78	22588	14725	29	59	0
ERR1135196_bin.68	medium	77.55	0.38	47	47	45	41	25	11	1966121	1966121	1957204	1932051	1675625	1155652	47	271988	1966121	50.87	65468	34460	9	19	0
ERR1135196_bin.76	medium	83.21	1.89	302	302	154	36	0	0	1835290	1835290	1309304	494719	0	0	302	24432	1835290	33.95	6825	4609	87	168	0
ERR1135197_bin.10	high	94.11	1.12	125	125	113	94	41	5	2520912	2520912	2472183	2327545	1476173	315451	125	85129	2520912	50.11	27806	18001	33	62	0
ERR1135197_bin.11	high	96.15	0	156	156	132	89	23	3	2219551	2219551	2132129	1828459	847048	165756	156	58005	2219551	39.94	18243	11738	36	74	0
ERR1135197_bin.14	medium	86.97	1.7	124	124	102	83	29	4	2160235	2160235	2076483	1936286	1130260	301134	124	92593	2160235	46.29	25391	13801	28	56	0
ERR1135197_bin.15	high	93.57	1.9	115	115	96	68	21	5	1940788	1940788	1870089	1657139	828667	286560	115	68865	1940788	47.48	23297	15973	27	53	0
ERR1135197_bin.16	high	91.02	0.74	115	115	101	77	36	8	2403562	2403562	2348778	2148754	1538865	535981	115	87228	2403562	43.33	34172	15967	25	50	0
ERR1135197_bin.18	high	91	0.7	30	30	29	23	20	12	1492502	1492502	1488352	1443974	1404174	1111200	30	193847	1492502	47.37	73684	46996	7	13	0
ERR1135197_bin.19	medium	88.75	1.2	148	148	125	93	27	3	2344836	2344836	2252556	2025964	945447	175814	148	62538	2344836	51.62	22217	12921	37	70	0
ERR1135197_bin.2	high	90.75	1.12	89	89	68	41	10	1	1148188	1148188	1073356	874349	383151	71009	89	71009	1148188	26.78	18915	10224	19	40	0
ERR1135197_bin.22	high	95.4	0	86	86	80	66	35	12	2311544	2311544	2288682	2180128	1640808	831454	86	101070	2311544	52.63	37753	24031	20	39	0
ERR1135197_bin.25	medium	83.78	0	46	46	41	37	22	11	1442477	1442477	1427039	1402647	1133583	737633	46	113207	1442477	47.27	51221	28423	11	21	0
ERR1135197_bin.27	high	91.59	1.34	136	136	107	66	20	2	1842433	1842433	1736289	1439189	732397	111059	136	57260	1842433	49.42	19901	10492	30	61	0
ERR1135197_bin.29	high	92.66	1.17	97	97	64	36	9	0	1028788	1028788	910060	711021	290904	0	97	42888	1028788	42.08	16311	8528	21	43	0
ERR1135197_bin.31	high	93.1	0.95	105	105	93	73	28	7	2088126	2088126	2043522	1893522	1179647	451939	105	74654	2088126	54.78	29277	16751	23	48	0
ERR1135197_bin.34	high	98.55	0.82	41	41	39	31	28	16	2473076	2473076	2466336	2405136	2353154	1923088	41	253333	2473076	43.57	117321	52238	8	15	0
ERR1135197_bin.36	high	95.97	0	38	38	36	33	24	11	1785086	1785086	1778302	1756408	1565729	1100825	38	202451	1785086	41.18	78291	34760	8	17	0
ERR1135197_bin.38	medium	84.97	0.67	279	279	145	42	7	0	1875516	1875516	1405189	697003	196085	0	279	32158	1875516	45.64	7790	4935	70	146	0
ERR1135197_bin.39	high	98.88	1.2	47	47	43	40	28	19	2084110	2084110	2068455	2040519	1850428	1535446	47	153646	2084110	47.52	68632	47850	11	20	0
ERR1135197_bin.4	high	90	0.63	150	150	109	68	29	4	2127101	2127101	1981295	1678496	1071428	262284	150	84437	2127101	49.58	25773	12594	29	61	0
ERR1135197_bin.40	medium	87.14	2.24	317	317	214	85	11	1	2727008	2727008	2349148	1426162	361421	69049	317	69049	2727008	51.96	10550	6541	79	163	0
ERR1135197_bin.41	medium	88.93	2.97	195	195	158	74	8	0	1957816	1957816	1820377	1194737	215581	0	195	28948	1957816	50.94	12172	8186	55	104	0
ERR1135197_bin.42	high	92.44	2.59	290	290	180	94	12	0	2706149	2706149	2290831	1653440	391368	0	290	38893	2706149	46.75	12728	7398	67	137	0
ERR1135197_bin.44	high	95.25	3.68	157	157	113	87	35	6	2624557	2624557	2464073	2285840	1377365	405600	157	80314	2624557	43.64	25551	16421	33	64	0
ERR1135197_bin.47	medium	83.01	0.45	160	160	118	64	6	0	1591657	1591657	1438838	1040380	182781	0	160	37685	1591657	48.01	12207	8195	43	81	0
ERR1135197_bin.50	high	92.95	0.96	128	128	108	76	30	10	2421406	2421406	2349842	2120748	1387048	698302	128	109763	2421406	53.1	31185	15334	24	52	0
ERR1135197_bin.53	high	96.56	0.74	135	135	111	85	21	7	2196133	2196133	2107298	1932764	922834	403872	135	78321	2196133	44.84	21729	13165	29	61	0
ERR1135197_bin.54	medium	84.13	3.02	449	449	213	71	10	1	3051405	3051405	2235306	1233850	311565	50785	449	50785	3051405	54.14	8507	4764	103	224	0
ERR1135197_bin.55	high	91.51	2.78	220	220	160	99	18	0	2605649	2605649	2382974	1950547	617719	0	220	47876	2605649	47.93	17227	9953	51	100	0
ERR1135197_bin.56	high	97.41	0.89	86	86	78	64	34	9	2058864	2058864	2032113	1930730	1432747	556397	86	104249	2058864	44.16	35977	21017	21	39	0
ERR1135197_bin.59	medium	86.48	0.99	206	206	143	81	10	0	2096286	2096286	1859574	1426935	352742	0	206	47997	2096286	54.03	14333	8132	48	97	0
ERR1135197_bin.67	medium	89.74	0.85	33	33	30	27	19	14	1944183	1944183	1932684	1911203	1773356	1571498	33	246272	1944183	32.01	93190	65630	7	13	0
ERR1135197_bin.71	medium	88.26	0.17	280	280	125	40	2	0	1760044	1760044	1209915	614484	55128	0	280	27899	1760044	37.56	7741	4398	72	149	0
ERR1135197_bin.77	high	90.48	1.43	120	120	85	48	16	6	1725059	1725059	1602583	1336470	810802	459176	120	138009	1725059	44.3	22046	11161	19	44	0
ERR1135197_bin.78	high	93.1	0	151	151	113	68	25	5	2094915	2094915	1962045	1638562	953121	302280	151	71892	2094915	46.54	22013	12162	30	62	0
ERR1135197_bin.82	medium	76.67	0.81	252	252	124	27	0	0	1515971	1515971	1045090	368834	0	0	252	23330	1515971	52.88	6794	4627	75	144	0
ERR1135197_bin.86	medium	89.25	0.57	152	152	124	68	21	1	1993865	1993865	1886914	1470577	694349	52802	152	52802	1993865	49.36	18588	9733	35	71	0
ERR1135197_bin.88	medium	77.71	0	201	201	74	18	0	0	1072431	1072431	616173	236439	0	0	201	21261	1072431	34.07	5747	3996	59	116	0
ERR1135198_bin.1	high	93.27	1.34	36	36	36	35	27	16	1957925	1957925	1957925	1949531	1805545	1417033	36	169582	1957925	49.39	70383	44441	10	18	0
ERR1135198_bin.11	high	98.37	1.33	114	114	95	74	45	12	2812521	2812521	2737578	2590409	2104152	916048	114	200724	2812521	47.49	43261	24633	23	46	0
ERR1135198_bin.12	medium	87.11	0.75	185	185	125	74	18	0	2002957	2002957	1793103	1419263	598097	0	185	42341	2002957	55.05	14256	8327	40	84	0
ERR1135198_bin.15	high	97.78	0.19	106	106	83	66	43	17	2838656	2838656	2759913	2639818	2250253	1288817	106	126781	2838656	46.17	46015	31527	20	39	0
ERR1135198_bin.20	high	92.86	0.71	126	126	100	73	27	9	2331203	2331203	2234475	2038748	1344930	741343	126	161776	2331203	52.56	31315	14612	21	49	0
ERR1135198_bin.22	high	92.08	0.82	164	164	132	90	29	2	2424457	2424457	2296642	1982114	1014309	110781	164	60161	2424457	48.31	20421	12036	38	75	0
ERR1135198_bin.23	high	97.9	0	45	45	43	40	27	17	2206526	2206526	2199270	2174107	1963060	1600794	45	212839	2206526	39.69	88929	44827	10	19	0
ERR1135198_bin.26	medium	89.6	0.34	29	29	29	28	18	12	1587263	1587263	1587263	1581705	1398779	1162625	29	211191	1587263	52.83	81504	47757	7	13	0
ERR1135198_bin.30	high	96.91	0.44	146	146	93	50	12	0	1477006	1477006	1288900	975422	405426	0	146	42328	1477006	39.43	14193	7896	31	66	0
ERR1135198_bin.34	medium	86.86	1.56	262	262	181	78	10	1	2272509	2272509	1982205	1266484	301855	52581	262	52581	2272509	50.31	10954	6635	66	133	0
ERR1135198_bin.35	high	95.72	0.38	86	86	81	65	34	12	2160156	2160156	2141542	2011908	1481842	738830	86	75184	2160156	49	34541	22194	21	40	0
ERR1135198_bin.36	medium	78.95	0.3	239	239	117	31	1	0	1465569	1465569	1032796	421772	30528	0	239	30528	1465569	48.17	7158	4634	68	131	0
ERR1135198_bin.37	high	97.2	0.7	77	77	68	60	34	12	2145028	2145028	2111904	2055345	1603127	827978	77	87930	2145028	43.61	39463	24911	18	35	0
ERR1135198_bin.40	medium	83.02	1.89	241	241	170	93	12	0	2511960	2511960	2246850	1691741	410600	0	241	48478	2511960	40.11	14145	8309	56	114	0
ERR1135198_bin.42	high	93.33	0.37	134	134	125	96	47	4	2653878	2653878	2620590	2412575	1647007	227393	134	65604	2653878	49.56	29204	16392	36	64	0
ERR1135198_bin.43	medium	80.81	0.9	351	351	196	62	5	0	2511181	2511181	1938000	987288	149555	0	351	32485	2511181	49.59	8684	5157	91	186	0
ERR1135198_bin.50	high	95	0	68	68	65	51	28	7	1774355	1774355	1762986	1652012	1289404	553032	68	121053	1774355	47.21	38482	21720	15	30	0
ERR1135198_bin.54	high	99.44	1.12	56	56	44	39	22	13	1843300	1843300	1795073	1759682	1483866	1155090	56	184291	1843300	30.3	64110	28783	10	19	0
ERR1135198_bin.58	high	95.74	1.73	155	155	127	94	41	12	3016437	3016437	2920352	2684163	1816688	795900	155	101119	3016437	47.92	31765	16092	30	63	0
ERR1135198_bin.6	high	94.22	2.35	227	227	167	86	20	3	2542791	2542791	2322157	1734201	722904	186695	227	79079	2542791	49.21	15174	8460	49	105	0
ERR1135198_bin.63	high	96.41	0.49	103	103	80	54	17	3	1442743	1442743	1359476	1168859	634071	167966	103	65953	1442743	33.61	18614	11689	22	47	0
ERR1135198_bin.64	high	91.9	1.62	139	139	99	67	20	4	1997832	1997832	1851916	1625194	785925	225205	139	60381	1997832	47.58	22453	13422	30	57	0
ERR1135198_bin.67	high	92.2	0	43	43	39	37	21	10	1588504	1588504	1575705	1558132	1319760	954238	43	127588	1588504	43.69	81938	28963	8	17	0
ERR1135198_bin.73	high	97.36	0	78	78	75	61	33	15	2394085	2394085	2382341	2275790	1788970	1148921	78	144956	2394085	49.11	44167	24280	17	34	0
ERR1135198_bin.75	high	92.13	1.12	27	27	25	23	14	6	1177806	1177806	1171625	1160792	1014496	700275	27	175927	1177806	35	99372	38314	5	10	0
ERR1135198_bin.76	high	93.81	0.48	164	164	123	75	21	0	1989692	1989692	1838980	1513571	673583	0	164	41961	1989692	55.09	17338	10653	37	73	0
ERR1135198_bin.77	medium	78.36	0.19	146	146	121	63	13	1	1753064	1753064	1657122	1224972	459488	53015	146	53015	1753064	52.4	14606	9134	36	73	0
ERR1135198_bin.83	medium	83.33	0.37	333	333	196	57	4	0	2410628	2410628	1905881	927736	140684	0	333	40410	2410628	52.53	8185	5534	88	178	0
ERR1135199_bin.1	high	97.2	0.7	31	31	31	26	21	18	2309036	2309036	2309036	2271440	2181435	2078494	31	298736	2309036	37.4	116625	74374	7	13	0
ERR1135199_bin.13	high	90.86	0	173	173	133	67	15	4	2012509	2012509	1858396	1382882	615571	228878	173	66997	2012509	39.96	14916	8712	37	81	0
ERR1135199_bin.15	high	94.52	0	78	78	73	61	26	8	1800399	1800399	1782372	1687968	1145290	522427	78	103864	1800399	47.05	34230	16628	18	37	0
ERR1135199_bin.17	high	97.32	1.9	228	228	169	114	39	3	3252029	3252029	3042633	2643617	1453999	252465	228	119454	3252029	39.11	21347	12470	47	97	0
ERR1135199_bin.2	medium	84.19	2.54	209	209	143	60	5	0	1762843	1762843	1531161	961604	185121	0	209	45811	1762843	55.24	10588	6300	53	106	0
ERR1135199_bin.23	medium	84.79	0.22	122	122	95	50	10	1	1428675	1428675	1326482	995044	356656	57488	122	57488	1428675	47.02	15626	8681	29	59	0
ERR1135199_bin.3	high	90.73	0	74	74	58	38	11	2	1056407	1056407	1001335	846100	416933	135191	74	68422	1056407	26.75	21950	11800	16	34	0
ERR1135199_bin.32	high	94.97	0.38	88	88	83	69	31	7	2075704	2075704	2057980	1956526	1318296	475400	88	106229	2075704	49.27	31629	19871	21	42	0
ERR1135199_bin.35	medium	78.21	1.91	320	320	183	63	1	0	2275788	2275788	1784519	906989	26067	0	320	26067	2275788	52.57	8804	5613	88	169	0
ERR1135199_bin.37	medium	83.13	0.5	224	224	166	95	11	1	2411786	2411786	2195709	1694484	370570	65290	224	65290	2411786	48.19	14389	8579	55	108	0
ERR1135199_bin.4	high	98.66	0.34	51	51	45	39	26	14	2390769	2390769	2373268	2330766	2113921	1679002	51	319961	2390769	39.97	94238	42843	8	17	0
ERR1135199_bin.40	medium	81.64	1.23	273	273	161	51	0	0	1868909	1868909	1455794	690489	0	0	273	24038	1868909	49.16	8003	5471	79	151	0
ERR1135199_bin.44	high	91.05	0.34	214	214	156	83	17	0	2228500	2228500	2018187	1500191	516443	0	214	41332	2228500	49.65	14004	7923	51	103	0
ERR1135199_bin.45	high	94	0	104	104	86	60	18	4	1706721	1706721	1645643	1436378	747686	283471	104	81971	1706721	43.77	21707	12888	23	47	0
ERR1135199_bin.46	medium	84.6	1.9	282	282	148	41	0	0	1742640	1742640	1254717	512913	0	0	282	21300	1742640	51.96	7140	4775	84	159	0
ERR1135199_bin.47	medium	83.06	1.08	144	144	111	71	19	1	1904424	1904424	1786391	1489762	670034	50277	144	50277	1904424	51.3	18488	10860	33	66	0
ERR1135199_bin.55	high	93.82	3.37	60	60	43	31	19	6	1172387	1172387	1111287	1016124	838400	390168	60	96684	1172387	27.25	37640	21244	11	21	0
ERR1135199_bin.59	high	95.8	0	95	95	79	67	31	14	2372038	2372038	2317606	2227561	1682285	1123810	95	111095	2372038	40.97	49167	21199	16	36	0
ERR1135199_bin.61	high	97.06	1.61	73	73	66	58	28	7	1910779	1910779	1884451	1829847	1316552	558765	73	110395	1910779	49.33	35859	23913	17	33	0
ERR1135199_bin.64	high	97.09	0	58	58	53	51	31	13	2118147	2118147	2098284	2083639	1738856	1087941	58	139803	2118147	45.71	51440	31363	13	26	0
ERR1135199_bin.7	medium	77.42	0.54	72	72	56	37	23	10	1685891	1685891	1629835	1490086	1253545	791107	72	127458	1685891	37.69	47684	21877	12	24	0
ERR1135199_bin.70	medium	78.74	1.5	245	245	121	34	2	0	1544874	1544874	1113600	502258	57565	0	245	32507	1544874	54.06	7523	4274	66	131	0
ERR1135199_bin.71	high	95.6	0.48	44	44	41	37	27	18	2283095	2283095	2272158	2241427	2068640	1766177	44	185005	2283095	51.86	86484	54142	9	18	0
ERR1135199_bin.72	high	92.17	4.55	262	262	188	102	24	4	3069483	3069483	2796064	2187380	948585	292289	262	96466	3069483	34.46	17765	8981	53	114	0
ERR1135199_bin.8	medium	89.09	0	135	135	93	44	7	0	1252048	1252048	1104125	744850	208203	0	135	34933	1252048	34.49	11582	7495	34	67	0
ERR1135200_bin.100	high	90.93	0	137	137	108	76	26	7	2156144	2156144	2052623	1816989	1033298	411378	137	76347	2156144	54.53	24283	12853	28	59	0
ERR1135200_bin.103	medium	85.08	1.19	147	147	114	67	14	3	1869399	1869399	1752555	1402711	566669	203201	147	90887	1869399	55.26	16554	10011	33	67	0
ERR1135200_bin.105	medium	86.16	1.03	315	315	138	39	1	0	1899368	1899368	1260888	572922	31691	0	315	31691	1899368	37.63	6649	4378	85	174	0
ERR1135200_bin.107	high	94.67	0.12	262	262	136	50	4	0	1901332	1901332	1448127	836504	132274	0	262	42453	1901332	27.36	9093	5290	63	132	0
ERR1135200_bin.11	high	92.13	0.36	27	27	26	22	14	11	1609476	1609476	1606584	1578792	1432933	1324913	27	207307	1609476	43.29	140590	60047	5	10	0
ERR1135200_bin.12	medium	88.7	0.77	216	216	144	86	11	2	2283865	2283865	2024266	1606120	447977	129774	216	70600	2283865	54.03	14079	8559	49	98	0
ERR1135200_bin.13	medium	75.17	3.45	242	242	156	75	12	0	2217298	2217298	1908868	1337271	398302	0	242	48562	2217298	49.32	11637	6733	55	115	0
ERR1135200_bin.17	medium	77.69	2.11	286	286	161	55	2	0	2052753	2052753	1616665	838396	61490	0	286	35077	2052753	44.66	8766	5561	76	147	0
ERR1135200_bin.22	high	94.46	1.34	148	148	122	76	22	4	2118205	2118205	2020955	1685085	849729	211272	148	54889	2118205	56.6	20968	11317	32	67	0
ERR1135200_bin.27	medium	80.03	1.79	282	282	148	44	1	0	1772554	1772554	1285456	567433	27025	0	282	27025	1772554	49.86	7340	4753	83	158	0
ERR1135200_bin.28	medium	76.34	1.61	114	114	75	45	15	5	1486393	1486393	1345331	1132996	666173	369865	114	90469	1486393	37.68	22164	10525	19	44	0
ERR1135200_bin.30	high	96.48	0.4	78	78	74	64	34	10	2180254	2180254	2165924	2088711	1585264	733802	78	99820	2180254	49.02	37008	22700	19	37	0
ERR1135200_bin.31	high	92.72	0.67	241	241	171	91	12	1	2445739	2445739	2203995	1672881	432758	54304	241	54304	2445739	46.75	14956	7537	54	111	0
ERR1135200_bin.33	medium	91.08	5.23	184	184	129	78	24	4	2420798	2420798	2219523	1857052	987629	256057	184	79948	2420798	43.88	22434	10705	34	74	0
ERR1135200_bin.35	high	91.61	1.5	71	71	62	53	29	16	2108593	2108593	2077396	2005057	1608242	1146223	71	134036	2108593	39.54	50720	27707	15	28	0
ERR1135200_bin.37	high	96.18	3.01	130	130	108	82	33	8	2426254	2426254	2342144	2150030	1356689	515700	130	81714	2426254	49.35	28119	16435	28	57	0
ERR1135200_bin.38	high	95.85	0	143	143	117	82	26	5	2294515	2294515	2199588	1932047	1012692	308419	143	84187	2294515	49.21	22790	13150	32	64	0
ERR1135200_bin.39	medium	88.14	0	87	87	75	55	22	8	1813090	1813090	1773508	1620100	1080838	571537	87	92919	1813090	47.75	32764	17712	17	36	0
ERR1135200_bin.4	medium	81.21	4.31	207	207	153	92	27	2	2556170	2556170	2357796	1917131	910324	106643	207	54279	2556170	46.85	18937	10091	44	92	0
ERR1135200_bin.40	medium	80.25	0.67	182	182	117	43	6	0	1474987	1474987	1238587	702067	190978	0	182	42780	1474987	46.62	9664	6268	47	94	0
ERR1135200_bin.42	medium	78.01	0	71	71	68	60	42	20	2593181	2593181	2580537	2521802	2213773	1488918	71	112981	2593181	51.01	54686	30340	17	33	0
ERR1135200_bin.44	high	92.6	2.35	160	160	130	90	45	7	2931169	2931169	2820648	2532911	1793686	490720	160	95163	2931169	45.66	29390	17388	34	66	0
ERR1135200_bin.45	medium	88.41	0	82	82	68	49	15	2	1311637	1311637	1255415	1117103	556554	118271	82	63051	1311637	41.88	22318	13493	20	38	0
ERR1135200_bin.46	high	96.64	0.22	88	88	80	67	34	12	2335378	2335378	2302912	2200699	1625718	846025	88	106558	2335378	41.58	42863	22776	19	40	0
ERR1135200_bin.49	high	94.14	1.2	185	185	153	95	26	2	2516210	2516210	2406221	1978800	861204	105380	185	53907	2516210	49.95	19093	11078	44	87	0
ERR1135200_bin.55	medium	88.48	2.06	210	210	145	64	5	0	1856274	1856274	1620013	1021007	168809	0	210	47645	1856274	52.34	11066	7154	56	108	0
ERR1135200_bin.59	medium	79.64	0.67	116	116	97	59	11	0	1420009	1420009	1349410	1075690	333867	0	116	45457	1420009	46.91	15756	10121	31	58	0
ERR1135200_bin.6	medium	87.54	0.7	140	140	115	87	25	5	2265020	2265020	2173907	1973829	991111	334560	140	91937	2265020	41.17	22884	13761	31	64	0
ERR1135200_bin.62	medium	76.49	2.35	278	278	84	12	0	0	1324687	1324687	641863	157503	0	0	278	17652	1324687	52.62	4815	3565	89	170	0
ERR1135200_bin.65	high	94.61	0.48	35	35	30	30	28	16	2104098	2104098	2087901	2087901	2048434	1609174	35	182649	2104098	37.7	87676	50683	8	16	0
ERR1135200_bin.69	high	98.05	1.94	109	109	91	66	30	7	2101541	2101541	2035938	1852855	1296705	521792	109	133078	2101541	43.95	28642	17005	22	44	0
ERR1135200_bin.73	high	91.83	0.34	193	193	153	89	15	2	2291034	2291034	2145665	1690902	519297	137805	193	69147	2291034	53.41	15523	9366	47	92	0
ERR1135200_bin.74	medium	86.29	1.08	78	78	70	61	27	7	1943651	1943651	1913767	1844850	1280745	516971	78	118450	1943651	51.57	37161	21595	18	35	0
ERR1135200_bin.77	medium	87.9	1.86	284	284	185	83	9	0	2539793	2539793	2178867	1446632	316100	0	284	49320	2539793	47.93	11388	6714	67	139	0
ERR1135200_bin.79	medium	86.29	0	46	46	43	42	32	15	1961878	1961878	1949595	1943025	1764790	1183784	46	174319	1961878	48.01	56629	33045	12	23	0
ERR1135200_bin.85	high	97.99	1.23	209	209	163	105	40	6	3114644	3114644	2958363	2541876	1518714	361570	209	66006	3114644	39.28	23756	13332	42	88	0
ERR1135200_bin.87	high	94.82	0.02	88	88	74	54	22	6	1655107	1655107	1607619	1464749	923129	359429	88	75229	1655107	43.91	27713	18134	19	38	0
ERR1135200_bin.9	medium	87.18	1.8	126	126	108	64	16	1	1744038	1744038	1672896	1357084	577485	57786	126	57786	1744038	38.06	19110	10613	30	60	0
ERR1135200_bin.94	medium	80.38	0.19	110	110	97	80	26	9	2329962	2329962	2283916	2153550	1202364	576433	110	96413	2329962	47.03	28852	18044	25	51	0
ERR1135200_bin.95	high	97.55	0	46	46	42	37	28	15	2255764	2255764	2241763	2202259	2046020	1608371	46	217769	2255764	39.83	101682	43786	8	17	0
ERR1135200_bin.96	medium	84.86	2.52	307	307	131	40	1	0	1782787	1782787	1159257	533891	26185	0	307	26185	1782787	42.97	6625	4176	85	170	0
ERR1135200_bin.98	high	96.42	0	54	54	52	44	29	13	2095894	2095894	2088833	2024447	1766561	1163793	54	208619	2095894	45.78	54516	31828	11	23	0
ERR1135200_bin.99	medium	80.46	1.01	152	152	91	40	7	0	1278184	1278184	1052682	694102	207535	0	152	34201	1278184	46.45	10523	6401	35	75	0
ERR1135201_bin.101	medium	84.6	0.76	209	209	175	109	18	1	2704376	2704376	2575798	2097311	625088	78653	209	78653	2704376	50.79	17508	10771	53	103	0
ERR1135201_bin.105	medium	78.46	0.81	127	127	83	42	8	0	1271040	1271040	1098972	800751	256295	0	127	41695	1271040	48.77	13617	8029	29	59	0
ERR1135201_bin.109	medium	80.83	0	172	172	108	35	4	0	1294853	1294853	1066283	564357	129165	0	172	42902	1294853	52.44	8710	5758	44	91	0
ERR1135201_bin.12	medium	86.25	1.13	131	131	109	82	25	3	2076313	2076313	1995089	1796452	869049	179969	131	68157	2076313	43.17	21023	13491	33	63	0
ERR1135201_bin.14	medium	81.43	2.7	107	107	91	63	25	5	1953419	1953419	1892897	1679028	1042084	310390	107	72938	1953419	55.26	28052	15372	23	47	0
ERR1135201_bin.17	medium	75.53	0.67	240	240	131	47	11	3	1997774	1997774	1613604	1018808	480976	215860	240	110583	1997774	56.58	10318	5974	46	110	0
ERR1135201_bin.2	medium	78.83	1	200	200	85	29	3	0	1225356	1225356	808437	435298	88087	0	200	31929	1225356	38.85	6963	4309	51	109	0
ERR1135201_bin.22	medium	86.19	0.48	35	35	33	28	22	9	1760933	1760933	1755811	1714533	1611199	1139474	35	212480	1760933	52.9	90532	40195	6	14	0
ERR1135201_bin.25	high	93.31	1.32	179	179	153	90	23	0	2440549	2440549	2346892	1865897	759502	0	179	48256	2440549	48.51	18393	10495	45	87	0
ERR1135201_bin.26	high	90.72	0.62	192	192	142	84	24	5	2426000	2426000	2247911	1845637	897612	293579	192	68181	2426000	48.13	19180	10197	39	82	0
ERR1135201_bin.27	high	93.67	0.6	87	87	80	72	39	20	2755678	2755678	2727373	2667719	2090117	1396696	87	99866	2755678	52.35	50269	27462	20	39	0
ERR1135201_bin.29	medium	88.17	1.61	55	55	49	41	29	10	1823799	1823799	1800847	1741482	1530711	879601	55	189270	1823799	37.3	47515	29818	11	24	0
ERR1135201_bin.34	medium	89.98	0.67	193	193	144	79	12	2	2111095	2111095	1929718	1472260	446808	130356	193	76870	2111095	51.75	15411	8341	45	92	0
ERR1135201_bin.35	high	95.21	1.13	133	133	96	62	22	7	2069944	2069944	1936937	1696886	1006650	527507	133	94200	2069944	37.64	24131	14001	24	51	0
ERR1135201_bin.36	high	97.99	0	87	87	73	58	34	9	2220749	2220749	2171153	2066394	1669127	784279	87	162673	2220749	40.11	38779	27182	17	34	0
ERR1135201_bin.40	high	91.43	0.6	97	97	83	61	29	9	1985657	1985657	1934881	1788755	1257674	557320	97	86212	1985657	54.23	33712	17498	20	40	0
ERR1135201_bin.41	high	91.33	0.94	230	230	155	84	17	1	2367077	2367077	2086588	1581872	553550	50249	230	50249	2367077	49.16	14007	8038	51	106	0
ERR1135201_bin.45	medium	86.9	2.14	304	304	194	90	3	0	2521234	2521234	2111244	1385673	90394	0	304	31789	2521234	49.96	10815	6136	78	155	0
ERR1135201_bin.46	high	91.86	0.54	183	183	130	65	5	0	1716980	1716980	1528598	1069373	166204	0	183	48165	1716980	42.48	12039	7765	46	90	0
ERR1135201_bin.47	medium	85.43	1.14	286	286	142	50	2	0	1904776	1904776	1410303	764978	66426	0	286	37657	1904776	34.1	8348	4837	71	146	0
ERR1135201_bin.48	high	97.78	1.58	97	97	84	73	51	16	3000359	3000359	2953766	2868560	2500626	1279632	97	219733	3000359	49	44089	31136	21	42	0
ERR1135201_bin.51	medium	87.03	1.63	219	219	152	95	11	0	2263189	2263189	2010039	1605184	350763	0	219	38289	2263189	50.6	13832	8342	56	106	0
ERR1135201_bin.54	high	91.38	1.12	185	185	150	99	24	0	2390938	2390938	2256259	1895900	720447	0	185	38538	2390938	52.84	17348	11220	47	90	0
ERR1135201_bin.56	high	94.59	2.04	213	213	158	107	30	2	2816033	2816033	2620072	2251437	1055739	135731	213	78109	2816033	46.67	20242	11007	46	94	0
ERR1135201_bin.64	high	92.66	0.7	129	129	107	72	20	4	1987383	1987383	1903093	1647427	804694	281336	129	85585	1987383	38.44	22141	12526	29	59	0
ERR1135201_bin.65	high	95.93	0.74	131	131	102	74	37	10	2605640	2605640	2494173	2283037	1645118	676593	131	129387	2605640	48.77	35033	18334	26	52	0
ERR1135201_bin.67	medium	82.05	0	96	96	81	65	28	6	1892035	1892035	1839460	1723186	1071621	368307	96	74188	1892035	33.11	27009	19656	24	44	0
ERR1135201_bin.69	medium	89.16	0.71	171	171	132	78	23	0	2110400	2110400	1961271	1581115	726358	0	171	44411	2110400	52.07	18884	9692	39	79	0
ERR1135201_bin.7	medium	85.17	1.64	274	274	181	85	5	1	2403422	2403422	2070997	1376668	167002	55175	274	55175	2403422	47.03	11571	7006	69	137	0
ERR1135201_bin.70	high	91.13	0	103	103	75	55	18	2	1515097	1515097	1409922	1257343	667860	150485	103	86088	1515097	42.54	21703	12851	22	45	0
ERR1135201_bin.79	medium	79.65	2.24	280	280	131	36	0	0	1654429	1654429	1128616	465671	0	0	280	24295	1654429	40.38	6987	4489	80	155	0
ERR1135201_bin.8	high	96.77	0.81	88	88	72	54	29	11	2107498	2107498	2048501	1919466	1491830	863989	88	145827	2107498	47.87	40868	22427	16	33	0
ERR1135201_bin.83	high	95.48	0	70	70	68	56	31	7	1791389	1791389	1782284	1687001	1308288	477259	70	92798	1791389	47.11	38429	22777	18	33	0
ERR1135201_bin.84	medium	86.8	0.67	146	146	104	56	19	4	2066172	2066172	1912703	1570032	1009510	421342	146	193072	2066172	31.02	22339	10655	21	55	0
ERR1135201_bin.85	high	96.42	0.19	187	187	154	92	21	0	2299137	2299137	2172765	1717153	663611	0	187	42116	2299137	49.23	16042	9933	46	93	0
ERR1135201_bin.86	medium	84.27	0	127	127	74	24	1	1	870814	870814	690007	352049	51203	51203	127	51203	870814	28.11	7604	5548	34	68	0
ERR1135201_bin.97	high	94.63	0.67	69	69	59	51	25	12	2239397	2239397	2203181	2141001	1698858	1235147	69	233462	2239397	38.32	55280	25220	10	25	0
ERR1135201_bin.98	high	95.79	0.24	93	93	81	57	27	10	2115978	2115978	2067271	1893117	1390854	834529	93	170017	2115978	53.45	32303	20038	16	36	0
ERR1135201_bin.99	medium	84.44	0.04	170	170	102	45	4	0	1377845	1377845	1125938	738412	120560	0	170	38805	1377845	44.8	11131	5742	41	85	0
ERR1135202_bin.1	high	97.72	0.34	98	98	89	73	31	12	2306788	2306788	2274317	2157816	1449533	787194	98	106703	2306788	45.47	33752	18483	21	44	0
ERR1135202_bin.10	high	92.62	0	64	64	57	48	32	12	2187302	2187302	2162872	2100946	1835239	1049507	64	161497	2187302	49.44	49995	35772	13	26	0
ERR1135202_bin.14	high	92.62	0	45	45	39	35	26	10	1531121	1531121	1511048	1480409	1318692	733403	45	108833	1531121	43.93	48795	34584	11	21	0
ERR1135202_bin.20	high	90.6	1.34	175	175	123	79	13	0	1929077	1929077	1728272	1401539	402591	0	175	44503	1929077	51.88	15173	9518	44	84	0
ERR1135202_bin.25	medium	80.57	1.43	211	211	135	53	10	0	1759575	1759575	1484524	898674	293335	0	211	37572	1759575	55.42	10061	6379	52	107	0
ERR1135202_bin.27	high	95.19	3.61	323	323	185	94	21	1	2924557	2924557	2429504	1765590	681728	51652	323	51652	2924557	46.81	12628	6706	68	145	0
ERR1135202_bin.31	high	90.51	1.01	210	210	151	62	7	0	1883633	1883633	1669521	1037329	221280	0	210	38307	1883633	56.6	11096	6880	53	108	0
ERR1135202_bin.32	high	92.56	2.35	113	113	82	53	14	5	1532787	1532787	1419387	1200504	594531	309289	113	72480	1532787	45.28	21424	10527	22	49	0
ERR1135202_bin.37	high	91.67	2.71	63	63	59	51	27	10	1895051	1895051	1877841	1817450	1417655	783171	63	126350	1895051	48.19	45782	23467	14	28	0
ERR1135202_bin.39	medium	84.27	1.69	107	107	76	34	1	0	931097	931097	813541	522478	29864	0	107	29864	931097	35.17	11174	6663	29	57	0
ERR1135202_bin.4	medium	81.13	1.64	317	317	159	43	0	0	1962179	1962179	1404398	581429	0	0	317	23651	1962179	48.43	7366	4471	90	174	0
ERR1135202_bin.49	high	92.44	0.87	169	169	105	49	13	0	1608305	1608305	1384232	967130	409412	0	169	43174	1608305	38.36	14459	7387	36	77	0
ERR1135202_bin.53	medium	100	5.17	58	58	55	50	39	16	2480947	2480947	2470136	2430891	2224887	1390029	58	171317	2480947	49.69	57627	35179	14	28	0
ERR1135202_bin.55	medium	88.33	0	102	102	86	54	23	4	1638091	1638091	1580626	1340196	864877	215227	102	55812	1638091	47.37	25223	12354	22	44	0
ERR1135202_bin.56	medium	78.46	0.6	268	268	120	43	1	0	1655077	1655077	1132215	613841	28968	0	268	28968	1655077	49.86	7202	4315	69	144	0
ERR1135202_bin.57	high	97.99	0.22	107	107	80	60	33	13	2555108	2555108	2459850	2327098	1879292	1174389	107	197781	2555108	39.73	45103	23660	16	35	0
ERR1135202_bin.58	medium	89.51	0.23	30	30	29	26	21	14	2084489	2084489	2081735	2059644	1957086	1693355	30	248542	2084489	37.46	98104	62794	6	12	0
ERR1135202_bin.60	high	92.9	1.45	104	104	77	47	21	5	1663770	1663770	1562501	1362653	927331	336313	104	96929	1663770	43.85	31086	15527	18	38	0
ERR1135202_bin.68	medium	80.31	0	28	28	26	25	16	8	1317904	1317904	1311302	1305071	1135138	826604	28	165811	1317904	42.71	63786	40036	6	12	0
ERR1135202_bin.70	high	94.03	0.53	202	202	152	93	15	1	2346688	2346688	2163528	1706496	490836	55917	202	55917	2346688	48.32	15670	9660	50	99	0
ERR1135202_bin.76	medium	80.57	1.89	150	150	116	71	16	1	1921974	1921974	1796067	1469295	544846	52336	150	52336	1921974	43.56	18754	10586	36	69	0
ERR1135203_bin.13	high	91.61	0.02	56	56	51	46	30	11	1999522	1999522	1984381	1947501	1680928	989384	56	147788	1999522	39.78	47594	32441	12	24	0
ERR1135203_bin.16	medium	83.06	0.54	92	92	81	51	22	6	1624819	1624819	1586232	1364982	899941	329091	92	59922	1624819	49.79	31839	14891	19	39	0
ERR1135203_bin.17	high	94.41	0.02	101	101	89	75	31	12	2345237	2345237	2301261	2196499	1494703	827566	101	111260	2345237	41.32	34269	17651	20	44	0
ERR1135203_bin.22	high	94.3	0.93	127	127	109	95	38	4	2513119	2513119	2441206	2329366	1431024	267539	127	88489	2513119	50.12	29465	16523	32	60	0
ERR1135203_bin.24	high	94.76	0	85	85	73	62	33	10	2185873	2185873	2143776	2060937	1615995	810631	85	167169	2185873	38.29	38332	22389	17	35	0
ERR1135203_bin.25	medium	76.08	0	99	99	84	54	12	0	1373906	1373906	1314480	1105976	411918	0	99	44373	1373906	48.98	20338	11392	25	47	0
ERR1135203_bin.27	high	95.81	0.13	133	133	86	53	18	3	1586069	1586069	1418736	1180205	645996	157744	133	55651	1586069	38.28	18142	9994	26	54	0
ERR1135203_bin.31	high	90.98	1.45	153	153	102	66	16	2	1891598	1891598	1704156	1445207	646866	167708	153	86838	1891598	37.92	18273	10624	30	64	0
ERR1135203_bin.32	medium	82.07	2.27	258	258	128	32	0	0	1535417	1535417	1074728	421659	0	0	258	20884	1535417	47.06	6830	4481	74	145	0
ERR1135203_bin.33	medium	87.83	0	178	178	149	100	28	6	2760332	2760332	2655262	2293957	1140045	395934	178	81658	2760332	50.06	20330	12788	39	81	0
ERR1135203_bin.35	high	95.44	1.14	241	241	166	105	33	4	3033756	3033756	2766036	2323402	1213004	231646	241	64412	3033756	46.66	19189	10327	48	101	0
ERR1135203_bin.39	medium	87.38	0	92	92	83	63	18	3	1614519	1614519	1582038	1426093	681447	192801	92	82412	1614519	46.97	22531	14400	24	46	0
ERR1135203_bin.4	medium	96.5	6.95	210	210	142	87	40	14	3138613	3138613	2898231	2510716	1795023	912976	210	88217	3138613	34.78	30027	11965	32	73	0
ERR1135203_bin.44	high	95.24	3.49	91	91	73	58	39	13	2274154	2274154	2204979	2097137	1791766	847301	91	119823	2274154	46.91	38838	28411	20	36	0
ERR1135203_bin.47	medium	89.86	0.04	256	256	177	93	19	1	2718418	2718418	2424852	1810237	688941	76766	256	76766	2718418	38.29	14275	8076	56	119	0
ERR1135203_bin.5	medium	78.46	0.31	223	223	86	17	0	0	1152570	1152570	658955	215821	0	0	223	22461	1152570	39.35	5427	3906	71	134	0
ERR1135203_bin.7	medium	87.05	0.31	189	189	127	57	6	1	1672059	1672059	1437379	930063	231422	56393	189	56393	1672059	41.19	11208	6493	49	96	0
ERR1135204_bin.1	medium	87.59	1.43	216	216	166	82	14	1	2293032	2293032	2104641	1501347	481370	53580	216	53580	2293032	50.59	13818	8472	52	106	0
ERR1135204_bin.13	high	90.85	0.37	164	164	130	88	30	8	2680023	2680023	2552394	2248236	1300243	593659	164	116559	2680023	52.36	22815	14302	32	69	0
ERR1135204_bin.14	medium	83.7	0.34	160	160	115	59	11	2	1781476	1781476	1614666	1227536	519566	216207	160	165515	1781476	54.67	15155	8476	33	71	0
ERR1135204_bin.16	medium	87.08	5.36	181	181	94	29	5	1	1280879	1280879	973311	536732	173835	53001	181	53001	1280879	24.66	8518	5219	41	92	0
ERR1135204_bin.18	medium	79.19	1.2	205	205	112	45	2	0	1519103	1519103	1173204	701239	55605	0	205	29163	1519103	48.19	9079	5304	52	106	0
ERR1135204_bin.20	medium	86.58	0.67	64	64	54	45	29	10	2037460	2037460	1999572	1934498	1672073	1089210	64	229836	2037460	40.31	57979	27550	9	24	0
ERR1135204_bin.22	medium	80.91	0.54	61	61	53	42	30	14	1822191	1822191	1795213	1718968	1519134	993688	61	103900	1822191	37.61	51796	29113	13	25	0
ERR1135204_bin.24	high	93.41	0.19	130	130	108	69	23	3	1983636	1983636	1900000	1611818	910215	228143	130	88421	1983636	51.69	21162	12532	27	58	0
ERR1135204_bin.25	high	93.51	0.57	167	167	142	79	20	1	2219431	2219431	2125914	1665323	709508	65255	167	65255	2219431	52.61	18873	10098	39	79	0
ERR1135204_bin.3	high	91.03	1.12	132	132	113	81	36	10	2666841	2666841	2597202	2359778	1638154	722092	132	135068	2666841	48.01	31064	17962	25	54	0
ERR1135204_bin.32	high	93.4	0.88	186	186	149	95	20	3	2453280	2453280	2311908	1905284	752344	171801	186	62783	2453280	48.09	17637	10664	44	89	0
ERR1135204_bin.36	medium	88.8	3.39	241	241	154	70	15	3	2348071	2348071	2039437	1447425	551839	167762	241	60486	2348071	43.96	14023	7195	48	107	0
ERR1135204_bin.37	high	92.31	0	80	80	75	64	42	14	2477663	2477663	2460424	2376182	1973173	993888	80	103329	2477663	49.77	41106	26102	20	38	0
ERR1135204_bin.4	medium	81.03	0.86	107	107	96	82	48	14	2835494	2835494	2793144	2688440	2117133	989489	107	98769	2835494	48.23	37199	23609	24	49	0
ERR1135204_bin.43	medium	82.14	0.48	245	245	125	37	7	0	1693968	1693968	1252869	645725	221744	0	245	36623	1693968	55.43	7760	4869	60	129	0
ERR1135204_bin.49	high	98.39	0	69	69	63	53	31	9	2030452	2030452	2008630	1934928	1516960	758129	69	136459	2030452	42.28	39467	24856	15	32	0
ERR1135204_bin.5	high	93.68	1.05	74	74	63	48	19	6	1433420	1433420	1394459	1283335	842504	366401	74	84901	1433420	46.93	31126	15894	15	32	0
ERR1135204_bin.50	high	94.7	1.19	152	152	125	88	32	7	2703948	2703948	2607781	2338839	1428815	545218	152	132686	2703948	48.87	26196	14340	30	63	0
ERR1135204_bin.51	high	91.5	0.34	287	287	154	47	0	0	1909027	1909027	1408095	659074	0	0	287	23298	1909027	45.97	7765	4950	81	159	0
ERR1135204_bin.56	medium	81.38	0.65	306	306	175	62	5	0	2219824	2219824	1758182	978302	146534	0	306	39422	2219824	49.51	8450	5539	77	158	0
ERR1135204_bin.66	medium	81.18	2.15	239	239	116	38	2	0	1557398	1557398	1126036	573910	71614	0	239	39271	1557398	59.08	8363	4624	61	125	0
ERR1135204_bin.69	high	93.28	0	24	24	24	24	20	14	1971364	1971364	1971364	1971364	1894943	1676810	24	388615	1971364	49.45	109325	78606	6	11	0
ERR1135204_bin.7	medium	85.93	2.3	326	326	184	77	5	0	2378476	2378476	1873137	1110218	136565	0	326	30756	2378476	49.85	9293	5528	86	168	0
ERR1135204_bin.71	high	92.33	0.06	183	183	110	48	8	1	1603934	1603934	1331962	892386	263019	50430	183	50430	1603934	38.49	11758	6323	40	88	0
ERR1135204_bin.75	medium	79.17	3	116	116	78	53	32	15	2353732	2353732	2215138	2050271	1735272	1147736	116	182717	2353732	39.71	45985	18891	16	34	0
ERR1135204_bin.76	medium	85	0	77	77	65	52	24	11	1951064	1951064	1905154	1819978	1341584	884711	77	108317	1951064	52.19	38565	22998	14	30	0
ERR1135204_bin.9	high	90.56	0.48	127	127	98	63	13	2	1619256	1619256	1511382	1256269	475593	108416	127	57002	1619256	47.33	17660	10734	29	59	0
ERR1135205_bin.10	medium	76.55	1.72	196	196	146	94	28	5	2721262	2721262	2545488	2161490	1078135	317163	196	83226	2721262	46.54	21573	11546	40	83	0
ERR1135205_bin.12	high	94.72	0.79	214	214	159	100	18	2	2625732	2625732	2417281	1969945	607027	106891	214	55655	2625732	49.82	18307	10262	51	100	0
ERR1135205_bin.17	high	94.08	0.67	146	146	112	73	15	3	1905622	1905622	1782429	1490612	625337	199741	146	87716	1905622	53.85	15981	11099	32	68	0
ERR1135205_bin.22	high	91.07	3.1	203	203	140	76	22	1	2231059	2231059	1999677	1551168	717258	59800	203	59800	2231059	49.78	17866	8500	42	90	0
ERR1135205_bin.31	medium	86.16	2.08	219	219	160	102	30	6	2932135	2932135	2712318	2303291	1151522	371330	219	77402	2932135	49.07	18840	11794	45	93	0
ERR1135205_bin.34	high	91.26	0.7	167	167	118	70	20	5	2092299	2092299	1911434	1571296	768377	291087	167	73021	2092299	40.1	18657	10348	33	70	0
ERR1135205_bin.41	medium	81.49	1.32	209	209	127	56	3	0	1685347	1685347	1383433	907150	102310	0	209	46732	1685347	54.21	10848	5872	50	105	0
ERR1135205_bin.43	medium	88.08	0	356	356	220	72	2	0	2585658	2585658	2099025	1075685	60105	0	356	32872	2585658	50.81	8343	5602	96	191	0
ERR1135205_bin.44	high	94.97	0.74	99	99	91	79	41	14	2628028	2628028	2598892	2499593	1854257	897505	99	85466	2628028	50.12	37168	20949	24	47	0
ERR1135205_bin.45	high	91.98	1.64	201	201	153	92	32	4	2780270	2780270	2603028	2161780	1230864	257731	201	91014	2780270	47.67	22592	10821	39	85	0
ERR1135205_bin.46	medium	81.12	0.37	71	71	64	51	26	12	1936952	1936952	1913787	1821656	1374241	873348	71	113653	1936952	45.14	45214	24493	15	30	0
ERR1135205_bin.47	high	95.2	1.22	199	199	160	107	35	6	3065740	3065740	2913887	2528199	1392107	398718	199	86633	3065740	50.08	21698	12392	42	87	0
ERR1135205_bin.5	high	92.9	0.19	87	87	82	70	35	12	2434097	2434097	2413107	2325161	1724607	955666	87	167206	2434097	51.42	36750	22292	19	40	0
ERR1135205_bin.51	high	90.27	0.34	68	68	57	43	20	6	1535823	1535823	1492142	1381280	1001421	441328	68	123138	1535823	52.98	44452	20685	13	27	0
ERR1135205_bin.52	medium	75.45	3.18	367	367	163	26	1	0	2002461	2002461	1283668	348297	28828	0	367	28828	2002461	47.93	6045	4124	113	212	0
ERR1135205_bin.54	high	93.33	0.48	81	81	71	60	28	13	2150329	2150329	2111096	2031006	1496067	992265	81	160019	2150329	54.64	43912	21891	15	33	0
ERR1135205_bin.55	high	97.32	0.67	83	83	72	56	29	8	1908261	1908261	1868716	1745016	1277351	547962	83	88779	1908261	42.36	33103	20647	19	36	0
ERR1135205_bin.56	medium	78.21	0.98	217	217	141	59	5	0	1783572	1783572	1508782	926962	145238	0	217	38145	1783572	54.1	10370	6322	56	111	0
ERR1135205_bin.58	medium	79.08	0	217	217	171	111	21	2	2749197	2749197	2578190	2134202	724403	118769	217	68193	2749197	48.17	17151	10326	53	104	0
ERR1135205_bin.60	high	93.57	0	56	56	52	44	30	16	2314679	2314679	2301517	2248011	1998476	1517007	56	159768	2314679	49.4	72774	35994	10	22	0
ERR1135205_bin.61	medium	88.65	1.11	207	207	139	76	17	4	2173115	2173115	1920936	1481538	662615	238008	207	68297	2173115	52.67	13672	8150	42	93	0
ERR1135205_bin.62	medium	76.21	0.75	186	186	113	59	18	2	2075465	2075465	1819739	1439039	831339	232488	186	170603	2075465	53.5	16513	8375	29	72	0
ERR1135205_bin.63	medium	87.7	0.7	129	129	88	53	6	0	1311952	1311952	1159767	921917	182015	0	129	46035	1311952	48.07	15510	8215	31	60	0
ERR1135205_bin.66	medium	77.47	3.49	215	215	115	49	6	0	1636388	1636388	1283503	828119	181030	0	215	39198	1636388	51.7	10221	5395	49	105	0
ERR1135205_bin.72	medium	77.17	1.51	67	67	57	46	27	12	1999828	1999828	1957681	1886677	1585061	1065300	67	150484	1999828	50.89	54237	30926	11	24	0
ERR1135205_bin.8	high	94.31	1.6	165	165	127	74	14	0	1963962	1963962	1817433	1423052	452315	0	165	39681	1963962	46.63	16074	9070	41	80	0
ERR1135205_bin.9	high	98	1.2	58	58	55	48	28	16	2031808	2031808	2019849	1962606	1625781	1160354	58	119529	2031808	47.69	52005	35346	14	25	0
ERR1135206_bin.10	high	92.53	1.23	133	133	112	86	36	7	2648557	2648557	2575642	2381177	1489225	436026	133	81358	2648557	49.71	30824	17260	31	59	0
ERR1135206_bin.2	high	97.35	1.56	226	226	151	79	21	2	2475445	2475445	2212555	1679528	783380	113776	226	61754	2475445	44.17	15434	8633	45	99	0
ERR1135206_bin.26	high	93.94	1.34	33	33	32	31	25	14	1940706	1940706	1936325	1929067	1810307	1415565	33	263042	1940706	49.34	72728	45883	8	15	0
ERR1135206_bin.3	medium	77.27	0	169	169	128	87	21	4	2352235	2352235	2209157	1909824	831875	295803	169	100214	2352235	41.27	18949	12466	38	75	0
ERR1135206_bin.30	high	90.02	2.09	170	170	125	66	18	1	2005805	2005805	1845488	1423666	687854	107671	170	107671	2005805	37.47	16804	8936	34	75	0
ERR1135206_bin.33	medium	84.07	1.05	179	179	136	68	15	1	2028394	2028394	1875734	1374409	512836	67988	179	67988	2028394	38.56	15605	8887	41	84	0
ERR1135206_bin.40	medium	81.64	2.42	223	223	156	91	12	0	2427676	2427676	2174302	1701035	396591	0	223	48879	2427676	49.78	16544	8830	53	104	0
ERR1135206_bin.5	medium	77.46	0.48	81	81	80	66	37	13	2408360	2408360	2405532	2298525	1804849	956106	81	145929	2408360	52.11	39735	24394	19	38	0
ERR1135206_bin.50	high	98.31	1.12	76	76	58	42	21	10	1528652	1528652	1459581	1345992	1013981	629751	76	98050	1528652	40.79	38679	18391	14	28	0
ERR1135206_bin.57	medium	85.56	3.59	222	222	116	43	1	0	1532000	1532000	1151163	628558	45733	0	222	45733	1532000	48.41	8929	5000	58	116	0
ERR1135206_bin.59	medium	85.68	0.67	138	138	102	60	11	0	1580158	1580158	1449788	1142617	337415	0	138	39680	1580158	46.83	17040	9160	34	65	0
ERR1135206_bin.60	medium	89.76	0.63	151	151	113	70	23	1	1931266	1931266	1782965	1468091	743922	67231	151	67231	1931266	55.15	19760	10365	34	69	0
ERR1135206_bin.62	high	99.33	2.24	181	181	140	98	51	13	3466070	3466070	3323163	3029685	2232217	868043	181	119240	3466070	39.11	34224	19302	35	69	0
ERR1135206_bin.63	high	93.16	0.89	85	85	69	57	17	0	1397340	1397340	1336153	1246516	570499	0	85	49094	1397340	47.14	22593	15838	23	41	0
ERR1135206_bin.67	high	97.1	1.84	154	154	109	73	37	11	2996103	2996103	2836206	2551433	1918422	943715	154	158018	2996103	43.27	36447	18327	24	52	0
ERR1135206_bin.69	medium	82.87	0	112	112	82	44	13	4	1389446	1389446	1270955	992638	513236	225352	112	66128	1389446	46.53	18181	9200	22	50	0
ERR1135206_bin.7	high	93.46	0.38	61	61	59	53	29	12	2120576	2120576	2112910	2068095	1690071	1018758	61	180779	2120576	48.97	48742	30726	13	26	0
ERR1135207_bin.1	medium	77.44	4.95	312	312	163	53	6	0	2224360	2224360	1681757	898210	197260	0	312	38413	2224360	44.26	8527	5081	77	161	0
ERR1135207_bin.18	high	98.66	0.89	107	107	92	75	38	15	2722322	2722322	2664539	2536667	1888083	1064400	107	99275	2722322	40.15	39459	22776	22	45	0
ERR1135207_bin.19	medium	76.61	2.67	330	330	166	56	2	0	2256655	2256655	1660377	856440	56761	0	330	31695	2256655	38.7	8543	4842	86	173	0
ERR1135207_bin.31	medium	88.65	4.44	241	241	166	74	13	1	2268766	2268766	1991268	1340680	411564	51673	241	51673	2268766	46.01	12268	7109	56	117	0
ERR1135207_bin.37	high	98.13	1.57	87	87	71	52	18	4	1549931	1549931	1487992	1344926	824202	336673	87	120553	1549931	40.64	25181	13663	17	37	0
ERR1135207_bin.44	medium	83.68	1.54	178	178	118	55	6	0	1626261	1626261	1409085	942677	216104	0	178	43548	1626261	33.69	11165	7385	43	88	0
ERR1135207_bin.47	high	92.1	2.26	168	168	126	62	9	0	1710208	1710208	1555641	1099284	280807	0	168	37439	1710208	44.51	13243	7970	42	83	0
ERR1135207_bin.49	high	99.33	2.35	210	210	165	112	45	11	3444661	3444661	3282514	2887006	1860093	691079	210	87569	3444661	39.04	28191	12640	40	86	0
ERR1135207_bin.5	medium	82.64	1.66	203	203	110	42	4	0	1474565	1474565	1134564	660393	104498	0	203	28699	1474565	37.58	8773	5349	51	105	0
ERR1135207_bin.52	medium	76.04	0.54	218	218	103	34	2	0	1406697	1406697	992468	506931	55157	0	218	28265	1406697	41.98	7856	4514	57	117	0
ERR1135207_bin.59	medium	77.99	0.54	205	205	83	21	0	0	1123216	1123216	691118	275768	0	0	205	21960	1123216	38.13	6171	3980	60	118	0
ERR1135208_bin.15	high	94.53	1.96	202	202	159	93	21	4	2573989	2573989	2415621	1935894	820082	236700	202	65972	2573989	44.87	18267	10078	43	93	0
ERR1135208_bin.17	medium	78.56	1.17	172	172	81	36	2	0	1234451	1234451	899880	584242	68844	0	172	38908	1234451	42.39	9223	4890	40	87	0
ERR1135208_bin.18	high	91.96	1.4	330	330	215	102	13	1	2985488	2985488	2562248	1753114	439718	56489	330	56489	2985488	33.88	11809	6970	78	162	0
ERR1135208_bin.20	high	95.6	0.67	177	177	141	90	25	5	2607188	2607188	2468444	2108327	1097417	400959	177	104763	2607188	56.01	20043	11777	35	76	0
ERR1135208_bin.32	medium	89.5	0.93	182	182	129	82	20	1	2102121	2102121	1910455	1574593	701156	73129	182	73129	2102121	54.15	14465	9903	40	83	0
ERR1135208_bin.33	medium	76.05	0.2	230	230	132	57	9	0	1886192	1886192	1534671	1010629	296093	0	230	44230	1886192	57.35	11052	5704	51	110	0
ERR1135208_bin.35	medium	75.84	1.35	72	72	63	51	30	10	2108839	2108839	2074356	1979554	1645070	917972	72	148951	2108839	43.77	45064	28114	13	28	0
ERR1135208_bin.38	medium	77.09	3.07	347	347	154	36	2	0	1994760	1994760	1317806	497168	51015	0	347	25973	1994760	44.3	6430	4307	99	193	0
ERR1135208_bin.40	medium	76.19	0.81	226	226	97	22	0	0	1276400	1276400	806516	308286	0	0	226	20751	1276400	51.09	5894	4341	67	130	0
ERR1135208_bin.43	medium	86.03	0	181	181	111	54	8	1	1597808	1597808	1348382	939900	279217	57020	181	57020	1597808	42.06	11729	6720	41	86	0
ERR1135208_bin.44	high	94.06	0.35	127	127	103	73	28	5	2201918	2201918	2118891	1894480	1183401	352371	127	100766	2201918	38.27	26423	15580	25	53	0
ERR1135208_bin.45	high	94.09	0	44	44	41	37	24	14	1938318	1938318	1927403	1901956	1649668	1260921	44	163856	1938318	42.26	65782	37652	9	19	0
ERR1135208_bin.56	high	91.26	0.76	183	183	112	53	9	1	1759508	1759508	1500423	1068704	407043	110210	183	110210	1759508	37.8	12297	6875	36	83	0
ERR1135208_bin.72	high	92.99	1.11	88	88	70	49	26	8	1756788	1756788	1693669	1554109	1159022	527074	88	88112	1756788	48.52	38144	18065	17	34	0
ERR1135208_bin.8	high	92.93	0.48	224	224	152	85	16	2	2452686	2452686	2175093	1695882	609400	114106	224	57239	2452686	45.2	16561	8593	48	101	0
ERR1135209_bin.1	medium	86.26	0.67	142	142	87	49	22	6	1971880	1971880	1768565	1487469	1089789	547150	142	136066	1971880	54.4	28174	10014	19	49	0
ERR1135209_bin.10	medium	77.77	0	200	200	105	44	4	0	1470729	1470729	1131035	694294	130828	0	200	37546	1470729	38.22	9297	5404	49	100	0
ERR1135209_bin.12	medium	88.73	2.04	282	282	173	72	3	0	2208752	2208752	1806711	1089121	106831	0	282	42505	2208752	49.33	9737	5958	74	146	0
ERR1135209_bin.13	high	96.24	0.81	44	44	40	37	29	12	1955291	1955291	1940022	1912981	1765798	1174793	44	160883	1955291	41.33	73009	35194	9	20	0
ERR1135209_bin.16	medium	89.05	0.95	120	120	96	75	22	3	1940470	1940470	1848989	1697087	838388	189852	120	69603	1940470	55.08	21954	14874	28	56	0
ERR1135209_bin.19	medium	76.96	1.34	194	194	115	43	2	0	1423560	1423560	1133815	635698	56847	0	194	31316	1423560	54.6	8903	5599	52	103	0
ERR1135209_bin.20	medium	88.19	1.31	255	255	164	69	13	0	2235313	2235313	1901018	1231257	371319	0	255	35564	2235313	48.4	11714	6434	59	125	0
ERR1135209_bin.22	medium	78.21	1.13	145	145	109	71	24	8	2208966	2208966	2082151	1810853	1048943	492234	145	74229	2208966	50.21	23150	12319	27	57	0
ERR1135209_bin.24	medium	88.26	0.67	284	284	158	61	8	0	2199383	2199383	1749630	1051188	274854	0	284	46598	2199383	43.59	9341	5783	67	140	0
ERR1135209_bin.27	high	94.13	1.83	119	119	110	90	50	17	3181731	3181731	3147108	2996618	2351755	1147341	119	96768	3181731	51.4	39641	23848	28	52	0
ERR1135209_bin.28	high	90.94	0	37	37	36	32	24	10	1604098	1604098	1599702	1570170	1442633	954146	37	215688	1604098	54.6	73603	36832	8	17	0
ERR1135209_bin.29	medium	87.05	0.93	116	116	105	80	25	4	2043341	2043341	2002747	1814173	945380	225951	116	70147	2043341	50.38	22113	13918	29	57	0
ERR1135209_bin.3	high	95.13	0.88	134	134	111	77	39	12	2713549	2713549	2634529	2387833	1772304	850626	134	120764	2713549	48.9	34794	19043	25	52	0
ERR1135209_bin.30	medium	89.51	0	100	100	82	73	25	8	2097866	2097866	2030533	1960926	1127556	553048	100	90307	2097866	37.61	27427	18950	23	46	0
ERR1135209_bin.32	high	92.08	0.02	164	164	121	79	23	3	2132525	2132525	1983962	1688876	828369	165549	164	60347	2132525	54.73	18137	11280	35	71	0
ERR1135209_bin.33	medium	81.25	0.28	300	300	153	40	3	0	1900194	1900194	1370672	590522	79263	0	300	28207	1900194	49.79	7245	4679	83	165	0
ERR1135209_bin.35	high	97.9	0	70	70	63	53	32	14	2109753	2109753	2082543	2005848	1661893	959240	70	97683	2109753	39.77	48571	28884	16	30	0
ERR1135209_bin.37	high	95.65	0.74	85	85	80	69	41	23	3046880	3046880	3028873	2942271	2469544	1834164	85	135879	3046880	50.18	57774	33863	18	35	0
ERR1135209_bin.42	high	96.77	0.93	148	148	124	97	33	10	2759433	2759433	2674769	2477246	1452043	669024	148	98627	2759433	44.75	27829	14985	31	64	0
ERR1135209_bin.43	medium	76.87	1.19	182	182	141	77	14	0	2052882	2052882	1896867	1425629	490574	0	182	48037	2052882	47.74	14649	8445	44	90	0
ERR1135209_bin.48	medium	87.53	1.7	173	173	98	42	9	1	1478359	1478359	1203100	789824	297593	53338	173	53338	1478359	56.8	10696	6411	38	82	0
ERR1135209_bin.5	medium	82.89	3.02	149	149	107	64	23	3	1970824	1970824	1818386	1514084	858045	165004	149	59744	1970824	48.17	21012	10739	29	61	0
ERR1135209_bin.56	high	94.06	1.75	136	136	109	77	23	5	2200896	2200896	2102281	1866182	1029789	392056	136	99353	2200896	38.34	24176	12654	26	58	0
ERR1135209_bin.6	medium	82.53	0.74	295	295	150	47	2	0	1881765	1881765	1338084	624925	51209	0	295	26073	1881765	52.01	7415	4671	84	166	0
ERR1135209_bin.62	medium	85.62	4.05	208	208	124	69	18	4	2158361	2158361	1864223	1484024	664092	231455	208	62927	2158361	46.7	16287	8078	40	85	0
ERR1135209_bin.63	high	93.84	0	86	86	81	63	27	3	1762575	1762575	1743030	1597225	1012803	184234	86	69430	1762575	47.17	27400	16544	22	43	0
ERR1135209_bin.64	high	93.04	0.37	98	98	94	86	47	12	2735888	2735888	2720130	2667000	2008798	685066	98	72066	2735888	49.84	39875	24287	27	49	0
ERR1135209_bin.65	medium	82.93	2.91	288	288	153	71	11	0	2352883	2352883	1880089	1305396	397027	0	288	49458	2352883	56.82	11560	5724	59	132	0
ERR1135209_bin.67	high	97.87	3.42	113	113	98	81	50	17	3043004	3043004	2986023	2864720	2325128	1181478	113	126793	3043004	49.1	39660	25471	25	49	0
ERR1135209_bin.7	high	91.05	0	124	124	99	64	20	2	1775538	1775538	1676522	1435904	702758	128426	124	71954	1775538	41.13	21553	12119	29	55	0
ERR1135209_bin.71	medium	86.8	0.62	217	217	124	38	3	1	1599077	1599077	1267649	654045	116509	60813	217	60813	1599077	37.76	8713	5663	54	111	0
ERR1135209_bin.8	medium	88.81	0.02	32	32	32	29	18	10	1653666	1653666	1653666	1628763	1442518	1142816	32	315670	1653666	47.45	78073	38289	6	13	0
ERR1135210_bin.20	medium	85.19	3.86	143	143	106	66	17	3	1895313	1895313	1766146	1479454	709226	226159	143	91116	1895313	38.33	19555	11576	28	61	0
ERR1135210_bin.22	high	96.24	0	53	53	51	48	34	12	1977744	1977744	1970315	1943521	1686969	898235	53	132107	1977744	42.19	47508	34358	14	27	0
ERR1135210_bin.24	high	92.95	0.89	162	162	111	58	5	0	1550481	1550481	1366470	967055	145161	0	162	31570	1550481	41.4	12968	8220	42	80	0
ERR1135210_bin.28	medium	78.99	1.5	224	224	109	37	3	0	1502009	1502009	1094076	578909	93306	0	224	42114	1502009	37.65	8300	4868	57	116	0
ERR1135210_bin.33	high	92.51	0	78	78	59	42	16	5	1488691	1488691	1417469	1296348	879209	485320	78	200711	1488691	44.22	32193	16221	12	29	0
ERR1135210_bin.36	medium	76.36	0	148	148	111	72	22	6	2124743	2124743	1999884	1729859	921021	396581	148	76329	2124743	43.4	20456	13219	29	61	0
ERR1135210_bin.54	medium	82.49	1.45	124	124	89	58	21	8	1965807	1965807	1838339	1592022	989593	514280	124	85003	1965807	44.28	25525	13157	21	48	0
ERR1135210_bin.67	high	95.45	1.05	150	150	115	81	23	7	2297224	2297224	2166865	1925333	1013628	433876	150	101751	2297224	38.21	20522	13063	30	64	0
ERR1135211_bin.1	medium	88.35	1.39	297	297	212	87	6	0	2577966	2577966	2264157	1372662	170393	0	297	33913	2577966	49.62	10464	6722	79	155	0
ERR1135211_bin.17	high	94.38	1.06	68	68	61	44	18	5	1419861	1419861	1394409	1267280	829514	364193	68	93774	1419861	41.07	31512	16322	14	30	0
ERR1135211_bin.18	medium	89.3	1.71	48	48	42	35	22	13	1908007	1908007	1885393	1830276	1620221	1282527	48	189593	1908007	38.16	83601	41327	8	17	0
ERR1135211_bin.2	high	94.38	3.37	55	55	43	35	17	7	1325538	1325538	1283890	1227047	900433	506796	55	110562	1325538	26.06	46891	24006	11	21	0
ERR1135211_bin.21	medium	87.65	0	224	224	145	57	3	0	1792285	1792285	1498673	862244	90142	0	224	32323	1792285	47.74	9899	6063	61	118	0
ERR1135211_bin.25	high	93.8	1.05	187	187	139	76	18	1	2204675	2204675	2025521	1566540	635159	61423	187	61423	2204675	38.41	17019	9136	41	86	0
ERR1135211_bin.28	high	93.42	0	131	131	110	80	26	6	2296115	2296115	2223421	2005741	1109238	400378	131	77827	2296115	41.35	24104	15061	28	58	0
ERR1135211_bin.33	high	97.47	1.44	65	65	52	42	30	19	2945472	2945472	2899048	2824531	2590518	2223723	65	203936	2945472	41.72	121069	53006	10	19	0
ERR1135211_bin.38	medium	76.13	1.17	323	323	117	25	0	0	1713083	1713083	964936	335777	0	0	323	24020	1713083	45.97	5751	4031	97	189	0
ERR1135211_bin.40	medium	81.6	1.51	335	335	190	55	0	0	2232961	2232961	1700287	745943	0	0	335	22925	2232961	50.04	7855	5169	97	185	0
ERR1135211_bin.43	medium	87.04	1.26	234	234	160	74	8	1	2153358	2153358	1886155	1272469	286693	65485	234	65485	2153358	48.92	11640	7228	57	115	0
ERR1135211_bin.48	high	95.04	1.49	101	101	93	80	41	12	2599737	2599737	2569821	2475499	1851376	823549	101	110841	2599737	50.14	36869	20679	24	46	0
ERR1135211_bin.52	medium	82.7	0	192	192	152	78	13	1	2111229	2111229	1959747	1414173	406763	54303	192	54303	2111229	52.29	14190	8508	48	97	0
ERR1135211_bin.56	medium	84.96	0.79	141	141	94	55	13	2	1575277	1575277	1405233	1117282	462196	109509	141	57807	1575277	46.71	16297	8900	30	62	0
ERR1135211_bin.58	high	92.6	1.34	81	81	71	53	24	9	1900108	1900108	1864525	1731094	1270954	734817	81	169040	1900108	49.29	41087	19667	14	31	0
ERR1135211_bin.59	high	95.47	2.41	158	158	127	92	39	8	2887950	2887950	2766976	2504989	1618127	526644	158	89342	2887950	48.59	27729	17124	33	66	0
ERR1135211_bin.6	high	91.67	0.48	93	93	78	57	30	9	2072454	2072454	2018355	1864138	1396765	676998	93	124411	2072454	54.79	34939	21071	18	37	0
ERR1135211_bin.63	high	95.97	2.57	157	157	124	89	47	13	3252791	3252791	3131400	2891470	2182134	954148	157	155619	3252791	39.14	37825	20159	29	59	0
ERR1135211_bin.65	medium	88.89	1.83	104	104	98	80	40	14	2827934	2827934	2807222	2673508	1997961	1031063	104	145929	2827934	51.65	39735	22383	23	46	0
ERR1135211_bin.69	high	90.13	0	161	161	109	51	12	1	1568832	1568832	1369323	931175	386978	51450	161	51450	1568832	47.11	11481	7971	38	79	0
ERR1135211_bin.73	medium	87.1	1.08	58	58	55	41	24	11	1794081	1794081	1783030	1680922	1412655	966591	58	169537	1794081	37.6	54795	27461	10	22	0
ERR1135211_bin.77	medium	98.25	7.02	140	140	104	63	19	2	1874511	1874511	1735913	1434210	691396	140579	140	80795	1874511	37.57	20153	10435	30	61	0
ERR1135211_bin.79	medium	84.8	2.41	280	280	178	80	11	1	2517585	2517585	2144827	1425805	373917	50353	280	50353	2517585	48.96	11346	7083	65	136	0
ERR1135211_bin.8	high	94.14	0.84	175	175	124	79	29	3	2320761	2320761	2136522	1811436	1037714	172007	175	67164	2320761	40.09	21670	10919	35	73	0
ERR1135211_bin.82	medium	87.41	0.54	88	88	68	56	23	3	1673126	1673126	1603549	1511389	914049	231187	88	119964	1673126	48.39	26143	18513	21	39	0
ERR1135211_bin.85	high	90	1.19	183	183	119	79	20	3	2255084	2255084	2016103	1728634	857082	261687	183	100125	2255084	51.51	17330	10479	33	76	0
ERR1135211_bin.9	medium	80.34	0	82	82	71	61	38	18	2490270	2490270	2448252	2375313	1993818	1250097	82	122403	2490270	46.5	53638	30780	18	34	0
ERR1135212_bin.12	medium	83.19	1.71	183	183	114	45	9	1	1622863	1622863	1374444	878674	312225	63918	183	63918	1622863	38.83	11874	6762	39	88	0
ERR1135212_bin.14	medium	87.81	0.69	200	200	127	56	11	1	1878410	1878410	1611819	1089786	385464	66948	200	66948	1878410	54.62	12486	7348	43	94	0
ERR1135212_bin.18	medium	89.74	0.94	172	172	127	72	11	0	1819288	1819288	1644181	1252975	363057	0	172	48141	1819288	49.75	13575	8411	43	85	0
ERR1135212_bin.22	medium	81.24	0.19	73	73	70	59	34	12	2319782	2319782	2308888	2220438	1794145	1016526	73	168278	2319782	49.98	45826	27857	15	32	0
ERR1135212_bin.24	high	95.99	0.93	154	154	126	96	36	7	2719029	2719029	2618459	2392436	1473028	472816	154	82547	2719029	44.82	27771	14754	32	66	0
ERR1135212_bin.26	medium	78.11	0.84	458	458	186	49	1	0	2562843	2562843	1610656	684691	36761	0	458	36761	2562843	56.58	6159	3949	127	257	0
ERR1135212_bin.28	high	93.15	2.4	234	234	174	107	15	1	2649858	2649858	2436426	1942135	494235	55550	234	55550	2649858	49.84	15008	9364	59	112	0
ERR1135212_bin.38	medium	83.09	0.93	279	279	148	48	3	0	1891258	1891258	1411761	712458	81164	0	279	28276	1891258	54.43	7970	4976	75	150	0
ERR1135212_bin.39	medium	86.47	0.67	152	152	106	52	9	1	1559809	1559809	1390266	985456	308668	55477	152	55477	1559809	54.75	14101	8062	36	73	0
ERR1135212_bin.43	high	92.41	0.83	290	290	194	100	9	0	2670061	2670061	2318314	1659456	287386	0	290	41482	2670061	50.66	12135	7023	71	141	0
ERR1135212_bin.46	high	90.19	0.83	149	149	132	95	33	6	2712149	2712149	2650352	2390843	1375774	481755	149	132227	2712149	52.38	25353	15072	33	67	0
ERR1135212_bin.48	medium	76.88	0.54	50	50	46	38	22	10	1638030	1638030	1624865	1571747	1292987	896624	50	145592	1638030	37.79	67475	27811	9	20	0
ERR1135212_bin.5	medium	77.59	1.72	118	118	97	71	22	6	1947436	1947436	1870480	1686010	885439	376018	118	86113	1947436	54.4	22674	15335	26	53	0
ERR1135212_bin.50	high	91.28	2.52	288	288	169	80	12	2	2532731	2532731	2107578	1471054	445309	118945	288	67618	2532731	41.5	12131	6647	62	134	0
ERR1135212_bin.54	medium	89.24	1.69	186	186	110	59	13	3	1825377	1825377	1548366	1194900	497111	179113	186	67030	1825377	37.67	14175	7363	36	80	0
ERR1135212_bin.58	medium	89.09	3.33	209	209	136	80	16	2	2183326	2183326	1913135	1511483	545103	114808	209	59254	2183326	51.52	14541	8515	46	94	0
ERR1135212_bin.59	medium	77.38	0.63	60	60	56	39	22	10	1556092	1556092	1542508	1417082	1138915	714685	60	126070	1556092	51.8	40974	21358	12	24	0
ERR1135212_bin.6	high	91.13	1.25	87	87	81	62	29	5	1923744	1923744	1903494	1756558	1189573	399249	87	116387	1923744	50.1	28161	19727	21	41	0
ERR1135212_bin.60	medium	93.94	6.75	272	272	155	79	30	9	2996986	2996986	2601532	2045170	1256895	573893	272	87056	2996986	43.81	19542	8430	42	101	0
ERR1135212_bin.62	high	96.42	1.89	113	113	97	81	37	9	2459083	2459083	2403811	2288690	1550697	582769	113	78516	2459083	48.25	31310	19390	26	51	0
ERR1135212_bin.63	medium	75.86	0	296	296	152	43	2	0	1869450	1869450	1353951	622948	61804	0	296	34651	1869450	56.83	7106	4611	81	163	0
ERR1135212_bin.65	medium	79.73	0	111	111	88	54	10	1	1384887	1384887	1298635	1056729	334693	50776	111	50776	1384887	48.86	17704	10537	27	53	0
ERR1135212_bin.69	medium	87.58	1.51	114	114	88	57	22	4	1713309	1713309	1619171	1398904	843963	248941	114	69160	1713309	55.25	24304	12475	23	48	0
ERR1135212_bin.7	medium	77.65	0.26	295	295	124	34	0	0	1714788	1714788	1087907	466946	0	0	295	24786	1714788	54.15	6434	4343	84	167	0
ERR1135212_bin.70	medium	87.58	2.01	289	289	181	61	2	0	2088260	2088260	1699042	883522	65362	0	289	36398	2088260	49.7	8449	5619	79	156	0
ERR1135212_bin.71	high	97.9	0.93	87	87	74	60	31	7	2027048	2027048	1981581	1884054	1416549	569464	87	98161	2027048	40.05	35037	22176	18	36	0
ERR1135212_bin.73	medium	85.32	2.51	132	132	102	69	19	1	1891822	1891822	1776635	1536553	674324	67518	132	67518	1891822	55.09	20904	13624	32	60	0
ERR1135212_bin.74	high	90.45	1.26	306	306	197	81	4	0	2491958	2491958	2092889	1251994	117261	0	306	33033	2491958	50.07	10010	6369	81	158	0
ERR1135212_bin.78	high	93.03	0.72	85	85	69	47	15	4	1474122	1474122	1415064	1253906	751678	383356	85	170387	1474122	52.36	27072	14046	15	36	0
ERR1135213_bin.13	medium	95.28	6.09	213	213	143	62	8	1	1972757	1972757	1708420	1132247	295639	71136	213	71136	1972757	58.74	12518	6726	49	104	0
ERR1135213_bin.14	medium	77.36	0.43	309	309	98	17	1	0	1488033	1488033	780171	248120	27012	0	309	27012	1488033	31.8	5288	3404	91	180	0
ERR1135213_bin.16	medium	81.2	2.99	136	136	91	65	22	3	1808571	1808571	1646023	1464596	824687	184080	136	67428	1808571	34.72	23569	10890	26	55	0
ERR1135213_bin.17	high	90.71	1.43	167	167	100	55	17	4	1905863	1905863	1665486	1341528	767978	304013	167	85692	1905863	44.32	18389	8650	26	65	0
ERR1135213_bin.20	high	90.71	3.81	174	174	128	68	18	1	2002380	2002380	1836389	1400877	658074	72754	174	72754	2002380	54.47	15834	9174	36	79	0
ERR1135213_bin.23	high	90.44	0.86	185	185	153	97	27	1	2430313	2430313	2312894	1910615	870383	61532	185	61532	2430313	50.3	17499	10592	45	89	0
ERR1135213_bin.28	high	90.77	0.24	164	164	136	59	3	0	1643785	1643785	1536536	984574	112752	0	164	44591	1643785	47.26	11919	7679	45	88	0
ERR1135213_bin.32	high	93.01	0.02	64	64	61	52	27	9	1908716	1908716	1896952	1826730	1432517	793992	64	213279	1908716	39.9	44750	25058	13	27	0
ERR1135213_bin.36	high	93.36	0.35	98	98	89	66	28	9	2149539	2149539	2118375	1949219	1323300	679917	98	167172	2149539	38.31	31940	17732	20	42	0
ERR1135213_bin.37	medium	83.68	0.97	160	160	120	59	11	0	1652759	1652759	1508579	1061277	358457	0	160	48297	1652759	54.88	12531	8026	39	80	0
ERR1135213_bin.38	medium	89.87	1.6	283	283	167	64	8	1	2308033	2308033	1889913	1162478	279897	62788	283	62788	2308033	49.63	10313	5962	64	139	0
ERR1135213_bin.42	high	91.3	4.14	299	299	172	83	21	2	2714792	2714792	2259752	1657215	741862	122276	299	69217	2714792	43.51	12871	6311	57	133	0
ERR1135213_bin.43	high	92.46	0.63	135	135	103	65	21	6	2090695	2090695	1972729	1706967	990202	453175	135	124482	2090695	51.47	23005	13173	24	54	0
ERR1135213_bin.44	high	92.33	0.56	163	163	138	89	25	6	2450940	2450940	2353451	2002786	929148	328141	163	59122	2450940	52.7	21644	12587	38	75	0
ERR1135213_bin.46	high	91.72	1.34	132	132	99	72	24	8	2333592	2333592	2212504	2011121	1257076	657992	132	116870	2333592	38.77	26403	14107	21	52	0
ERR1135213_bin.49	high	98.38	0.75	97	97	72	47	18	4	1459159	1459159	1361396	1180104	735603	261914	97	75885	1459159	41.05	25134	12030	18	40	0
ERR1135213_bin.56	medium	77.73	1.14	299	299	120	26	1	0	1638227	1638227	1001873	364466	36525	0	299	36525	1638227	51.08	5889	4048	87	171	0
ERR1135213_bin.58	medium	87.86	0.95	168	168	123	69	18	1	1908224	1908224	1737430	1365363	595586	54868	168	54868	1908224	55.32	15355	8600	38	77	0
ERR1135213_bin.59	medium	89.7	0	122	122	101	71	36	16	2607080	2607080	2532560	2299896	1743390	1016895	122	102467	2607080	47.9	41821	18893	23	46	0
ERR1135213_bin.66	high	91.75	1.11	122	122	103	72	28	6	2236019	2236019	2162899	1938590	1169392	431900	122	98762	2236019	49.51	25935	16726	27	53	0
ERR1135213_bin.68	high	92.86	3.52	159	159	117	71	25	3	2227568	2227568	2072803	1730374	988593	178990	159	63833	2227568	52.63	21920	10776	31	66	0
ERR1135213_bin.71	medium	88.89	1.45	158	158	105	61	15	3	1729202	1729202	1539277	1240202	559075	186425	158	70616	1729202	37.65	15462	8805	31	68	0
ERR1135213_bin.74	medium	84.05	1.28	175	175	124	63	9	1	1763567	1763567	1580033	1132983	309613	57121	175	57121	1763567	38.49	13410	8066	42	85	0
ERR1135213_bin.75	high	96.24	0.27	87	87	80	54	34	6	1936793	1936793	1913462	1721315	1388613	401541	87	86581	1936793	42.25	34837	21983	20	37	0
ERR1135213_bin.81	high	95.6	0.18	87	87	84	69	49	22	3101372	3101372	3090379	2970003	2639491	1714748	87	132304	3101372	51.24	53786	32182	19	38	0
ERR1135213_bin.83	high	95.68	2.12	157	157	131	94	39	4	2771081	2771081	2673101	2393296	1491259	284969	157	89917	2771081	49.59	26201	15916	35	70	0
ERR1135213_bin.84	high	97.99	0.38	66	66	61	58	37	15	2361627	2361627	2345153	2319079	1968374	1133524	66	118123	2361627	48.63	46423	37073	17	31	0
ERR1135213_bin.9	high	94.44	2.84	119	119	88	64	36	13	2612940	2612940	2503816	2335819	1824074	990008	119	126344	2612940	44.12	42643	22176	20	42	0
ERR1135213_bin.91	medium	92.81	5.14	227	227	150	89	24	4	2596650	2596650	2318293	1870342	856672	207767	227	54449	2596650	46.92	17381	9206	45	98	0
ERR1135213_bin.92	high	92.7	1.35	103	103	96	79	44	18	2918834	2918834	2896075	2764279	2167918	1215630	103	145930	2918834	51.88	42055	24859	24	45	0
ERR1135213_bin.93	medium	82.42	1.79	154	154	120	68	19	3	1995817	1995817	1873372	1492575	702603	160857	154	56682	1995817	51.29	18314	9805	34	69	0
ERR1135213_bin.96	high	91.42	0.13	161	161	131	90	23	5	2471434	2471434	2358774	2061145	968142	315432	161	82142	2471434	48.61	20063	13298	36	73	0
ERR1135213_bin.98	medium	81.82	1.36	271	271	126	36	1	0	1659472	1659472	1122018	505886	28970	0	271	28970	1659472	47.8	6940	4553	76	152	0
ERR1135213_bin.99	medium	77.45	3.75	354	354	184	71	4	0	2498820	2498820	1874181	1081914	112665	0	354	34152	2498820	60.23	8444	5004	90	184	0
ERR1135214_bin.14	high	99.03	1.52	120	120	100	73	21	3	1938877	1938877	1867596	1660119	825320	194592	120	77296	1938877	44.57	21221	13683	28	56	0
ERR1135214_bin.16	high	90.77	0.86	222	222	164	89	11	1	2304899	2304899	2089311	1556809	372357	50140	222	50140	2304899	50.61	14220	8440	55	109	0
ERR1135214_bin.2	medium	85.81	0.93	243	243	179	71	4	0	2062521	2062521	1824478	1056516	128203	0	243	45133	2062521	54.05	10544	6710	69	131	0
ERR1135214_bin.21	medium	86.91	0.67	114	114	94	58	16	2	1575447	1575447	1499677	1227939	559012	116799	114	65825	1575447	54.76	18813	11650	27	54	0
ERR1135214_bin.22	high	96.72	0	132	132	92	55	18	2	1719458	1719458	1577863	1315232	706534	155865	132	88077	1719458	38.74	22258	10652	25	53	0
ERR1135214_bin.25	medium	88.59	2.85	214	214	133	56	3	0	1719246	1719246	1427759	854000	78640	0	214	27219	1719246	52.32	9642	6455	57	110	0
ERR1135214_bin.26	medium	89.07	0.49	160	160	135	95	22	4	2327369	2327369	2231140	1948740	823267	254801	160	86388	2327369	43.4	19486	11975	38	77	0
ERR1135214_bin.3	medium	75.08	0	273	273	133	38	1	0	1669438	1669438	1175227	536116	26032	0	273	26032	1669438	44.89	6819	4590	74	150	0
ERR1135214_bin.32	medium	85.34	0.37	185	185	139	76	15	0	2013203	2013203	1845528	1388696	491500	0	185	43879	2013203	52.55	14337	8605	45	90	0
ERR1135214_bin.35	high	90.38	0.88	291	291	178	67	6	0	2296057	2296057	1876312	1095947	201390	0	291	41576	2296057	48.33	9542	5981	73	150	0
ERR1135214_bin.43	medium	79.89	1.94	299	299	177	63	7	1	2275053	2275053	1834535	1054634	244027	51145	299	51145	2275053	58.52	9184	5694	72	153	0
ERR1135214_bin.46	medium	88.05	1.27	223	223	127	41	4	1	1703052	1703052	1347378	720492	141479	50464	223	50464	1703052	52.77	8995	5591	55	114	0
ERR1135214_bin.5	medium	89.52	0.65	171	171	136	79	18	2	2123799	2123799	1992455	1566839	642164	121061	171	65667	2123799	52.9	16206	9815	40	82	0
ERR1135214_bin.56	medium	77.59	1.72	167	167	125	90	20	5	2396642	2396642	2240632	1989663	829403	298890	167	67458	2396642	54.51	21306	12340	36	73	0
ERR1135214_bin.57	high	93.21	0.77	161	161	90	42	8	2	1454015	1454015	1200120	845911	305096	112808	161	58292	1454015	34.52	13767	6690	32	72	0
ERR1135214_bin.59	medium	77.59	0.34	232	232	124	45	6	1	1704901	1704901	1319541	756094	231841	59479	232	59479	1704901	41.71	8892	5303	56	117	0
ERR1135214_bin.61	medium	76.67	0.58	44	44	40	32	24	11	1532312	1532312	1520348	1458279	1307588	849082	44	155276	1532312	51.77	53833	33261	10	19	0
ERR1135214_bin.63	high	91.13	0.56	162	162	125	84	23	2	2237987	2237987	2095208	1795387	868724	140001	162	74795	2237987	44.74	18884	11456	35	74	0
ERR1135214_bin.64	high	94.2	0.48	73	73	66	58	37	18	2475733	2475733	2445476	2387853	2003383	1277148	73	145091	2475733	41.5	51071	36264	18	32	0
ERR1135214_bin.65	medium	81.86	0	83	83	69	57	24	3	1586895	1586895	1537044	1446054	904505	174191	83	68386	1586895	32.35	28731	18026	20	38	0
ERR1135214_bin.70	medium	81.47	0.23	240	240	159	74	5	0	2042449	2042449	1749707	1170423	156268	0	240	42502	2042449	39.98	10942	6391	60	120	0
ERR1135214_bin.76	high	95.32	1.17	127	127	116	90	24	4	2301668	2301668	2261215	2067158	947671	251897	127	72476	2301668	51.93	22705	15216	33	64	0
ERR1135214_bin.8	medium	76.78	0.57	120	120	93	65	14	1	1570700	1570700	1471718	1269849	458323	54994	120	54994	1570700	48.68	18561	11650	30	57	0
ERR1135215_bin.21	high	95	2.42	147	147	111	67	17	6	2090517	2090517	1965208	1639924	813966	473639	147	161563	2090517	53.94	21701	10707	28	61	0
ERR1135215_bin.22	medium	82.2	2.8	218	218	113	43	7	0	1602733	1602733	1218136	726784	217037	0	218	42535	1602733	49.55	9018	5095	51	110	0
ERR1135215_bin.23	medium	80.31	0.89	201	201	120	61	3	0	1647329	1647329	1355095	931393	89347	0	201	34510	1647329	56.97	11162	6074	51	99	0
ERR1135215_bin.24	medium	80.2	1.05	217	217	164	70	6	0	1998598	1998598	1805554	1117590	183216	0	217	41071	1998598	52.48	11189	7367	59	115	0
ERR1135215_bin.25	medium	88.6	0	296	296	170	58	4	0	2149690	2149690	1693467	901841	123326	0	296	38348	2149690	43.17	8590	5463	77	155	0
ERR1135215_bin.27	high	96.54	1.23	129	129	114	86	31	4	2373871	2373871	2317097	2113001	1215482	278347	129	81908	2373871	51.83	26016	15553	30	60	0
ERR1135215_bin.31	high	91.38	0.68	132	132	113	86	33	7	2629731	2629731	2563787	2360550	1504961	565593	132	138290	2629731	53.8	30553	15954	27	56	0
ERR1135215_bin.32	medium	84.13	0.48	157	157	126	84	19	1	2066143	2066143	1955837	1663771	648703	57517	157	57517	2066143	53.95	19037	10855	37	74	0
ERR1135215_bin.39	high	90.35	1.27	236	236	137	49	6	0	1793848	1793848	1429260	805193	174192	0	236	36133	1793848	52.75	9207	5498	59	122	0
ERR1135215_bin.42	high	94.34	1.48	193	193	138	66	3	0	1762187	1762187	1557217	1024641	89068	0	193	36362	1762187	44.87	11397	7285	53	101	0
ERR1135215_bin.50	high	94.95	0.94	197	197	117	57	7	0	1724179	1724179	1437487	1009266	229135	0	197	49488	1724179	34.36	12008	6609	44	92	0
ERR1135215_bin.52	high	98.18	0.26	86	86	77	59	40	19	2611811	2611811	2582142	2445003	2135284	1364387	86	110575	2611811	50.68	50559	32141	18	34	0
ERR1135215_bin.53	medium	89.35	2.52	275	275	134	38	0	0	1727311	1727311	1215049	550242	0	0	275	24951	1727311	52.2	7236	4592	75	151	0
ERR1135215_bin.56	high	91.24	0.09	174	174	109	57	5	1	1610184	1610184	1369364	993403	172266	55409	174	55409	1610184	43.29	12730	7305	41	83	0
ERR1135215_bin.60	high	92.64	1.33	266	266	185	78	12	0	2423560	2423560	2122076	1348062	382432	0	266	42237	2423560	48.28	11567	6937	66	134	0
ERR1135216_bin.1	medium	89.29	0.95	165	165	116	78	25	3	2209893	2209893	2025580	1740213	942185	158087	165	53708	2209893	52.72	20223	11291	33	71	0
ERR1135216_bin.19	high	96.88	1.06	116	116	106	82	30	7	2307515	2307515	2270370	2092025	1247140	480192	116	79154	2307515	51.94	29182	15562	27	54	0
ERR1135216_bin.21	high	95.74	3.74	208	208	165	109	25	3	2866891	2866891	2710793	2292295	1017386	246350	208	101564	2866891	46.83	18707	10770	46	96	0
ERR1135216_bin.22	medium	80.43	1.95	327	327	194	54	1	0	2223014	2223014	1732588	735816	27794	0	327	27794	2223014	43.36	7867	5267	97	182	0
ERR1135216_bin.23	high	98.32	0	141	141	105	73	18	2	1880858	1880858	1757655	1537395	622687	109972	141	59328	1880858	39.6	21445	12085	32	62	0
ERR1135216_bin.27	high	92.24	2.57	169	169	123	75	12	1	1935655	1935655	1773616	1441811	456912	76136	169	76136	1935655	51.94	15701	9787	38	77	0
ERR1135216_bin.29	high	94.93	0.58	152	152	121	69	26	5	2206368	2206368	2089244	1709642	1044636	347818	152	97887	2206368	44.73	21895	10983	29	64	0
ERR1135216_bin.32	high	92.83	0.13	203	203	170	101	12	2	2525429	2525429	2400592	1905994	502363	162669	203	108442	2525429	48.24	15980	10123	50	100	0
ERR1135216_bin.37	medium	80.17	4.31	293	293	204	85	3	0	2457771	2457771	2124472	1296475	90810	0	293	35868	2457771	55.41	10659	6502	79	155	0
ERR1135216_bin.38	high	96.21	2.15	175	175	129	60	8	0	1722838	1722838	1559908	1050984	271725	0	175	48362	1722838	45.01	12139	7398	43	88	0
ERR1135216_bin.4	medium	85.23	2.01	135	135	107	72	15	1	1748441	1748441	1642569	1393112	534184	56220	135	56220	1748441	53.63	17623	10650	32	65	0
ERR1135216_bin.43	medium	88.37	1.58	227	227	134	50	3	0	1680691	1680691	1343373	745888	98349	0	227	38402	1680691	52.97	9192	5625	60	119	0
ERR1135216_bin.49	medium	79.12	0.58	63	63	57	50	23	3	1514961	1514961	1491412	1438746	982253	234848	63	106003	1514961	51.63	33250	19901	16	31	0
ERR1135216_bin.5	medium	89.89	1.12	111	111	86	50	14	2	1510476	1510476	1417642	1152688	589692	224134	111	152386	1510476	25.93	19222	10298	22	49	0
ERR1135216_bin.50	high	94.89	0	85	85	83	68	31	14	2372291	2372291	2362674	2252132	1561934	960755	85	114294	2372291	51.5	36716	21950	20	41	0
ERR1135216_bin.67	high	97.27	0	51	51	46	36	22	13	1680285	1680285	1662850	1592562	1342473	1018652	51	133089	1680285	42.03	63588	31378	10	20	0
ERR1135216_bin.7	medium	82.36	2.15	319	319	161	57	0	0	2057126	2057126	1481817	745957	0	0	319	21544	2057126	45.13	7674	4761	90	174	0
ERR1135217_bin.14	high	94.13	0.48	74	74	72	55	37	15	2367876	2367876	2360673	2232715	1920325	1093910	74	125375	2367876	53.66	48871	30392	17	32	0
ERR1135217_bin.16	medium	87.92	0.69	330	330	181	49	2	0	2238866	2238866	1697810	744475	71471	0	330	36922	2238866	48.51	7912	5110	91	178	0
ERR1135217_bin.20	medium	89.08	1.26	122	122	100	78	28	3	2126380	2126380	2046684	1870201	1060650	213190	122	80745	2126380	44.65	24879	14369	29	55	0
ERR1135217_bin.22	medium	79.72	0	245	245	134	56	4	1	1849530	1849530	1443327	896276	162328	57559	245	57559	1849530	54.36	9540	5248	59	124	0
ERR1135217_bin.30	medium	84.88	0.89	280	280	166	66	6	0	2144804	2144804	1741583	1064017	182084	0	280	34932	2144804	56.11	9757	5662	67	141	0
ERR1135217_bin.35	high	93.33	0.84	195	195	145	86	22	1	2364366	2364366	2176268	1749116	724577	61919	195	61919	2364366	49.48	18214	9744	43	89	0
ERR1135217_bin.4	medium	87.64	0.56	174	174	81	20	0	0	1012300	1012300	681378	270130	0	0	174	22528	1012300	35.08	6394	4172	50	99	0
ERR1135217_bin.46	medium	84.23	0	110	110	95	65	20	1	1707620	1707620	1651675	1434818	741854	63343	110	63343	1707620	52.4	23485	12459	25	52	0
ERR1135217_bin.48	medium	75.29	0	201	201	121	57	11	0	1882909	1882909	1590922	1140137	413742	0	201	46164	1882909	44.18	14178	6741	41	91	0
ERR1135217_bin.5	medium	86.52	0	66	66	58	47	26	9	1753163	1753163	1722942	1635716	1306682	684062	66	141426	1753163	56.51	45070	24115	14	27	0
ERR1135217_bin.51	high	96.5	1.74	129	129	113	82	29	7	2331013	2331013	2278867	2046412	1192260	470033	129	79503	2331013	51.91	25714	14754	28	59	0
ERR1135217_bin.56	medium	78.43	0.56	73	73	61	46	18	6	1559183	1559183	1512016	1404471	888566	455376	73	161134	1559183	51.46	33052	18527	15	31	0
ERR1135217_bin.57	high	97.4	0.37	82	82	76	63	34	16	2531892	2531892	2510902	2417399	1883205	1261117	82	183111	2531892	51.48	46791	24975	17	35	0
ERR1135217_bin.58	medium	88.89	4.13	69	69	61	52	25	10	2130014	2130014	2105390	2041896	1553762	1027173	69	189766	2130014	32.03	49508	24707	11	27	0
ERR1135217_bin.59	medium	86.08	2.53	236	236	133	47	5	0	1713465	1713465	1331153	748686	167838	0	236	37573	1713465	52.9	9103	5223	59	124	0
ERR1135217_bin.64	medium	82.63	0	87	87	78	64	25	6	1762010	1762010	1727511	1626196	999166	382732	87	97304	1762010	53.7	28467	16594	21	41	0
ERR1135217_bin.65	medium	85.47	0.85	146	146	112	71	23	2	2041537	2041537	1920522	1613361	827047	113963	146	60254	2041537	33.35	21105	12096	32	64	0
ERR1135218_bin.14	high	91.45	1.68	232	232	161	94	18	3	2544796	2544796	2289904	1790074	632476	199668	232	94689	2544796	55.52	15643	9260	52	107	0
ERR1135218_bin.20	high	90.94	1.01	118	118	105	71	25	2	1942802	1942802	1893662	1635228	912832	127678	118	65885	1942802	51.76	24106	12977	28	56	0
ERR1135218_bin.31	medium	78.27	0.71	218	218	141	60	7	0	1852164	1852164	1577368	1006713	185116	0	218	29309	1852164	47.6	11061	6516	53	108	0
ERR1135218_bin.32	medium	77.93	1.61	283	283	153	48	1	0	1894660	1894660	1430379	688829	30019	0	283	30019	1894660	54.14	7887	5109	78	152	0
ERR1135218_bin.39	medium	85.09	1.76	319	319	181	56	3	0	2206980	2206980	1696835	837830	92998	0	319	35986	2206980	48.38	7910	5229	86	173	0
ERR1135218_bin.47	high	96.59	0.97	137	137	114	81	32	7	2325495	2325495	2240425	1988167	1202063	406101	137	69889	2325495	44.57	26077	14158	31	61	0
ERR1135218_bin.49	medium	89.87	0	244	244	125	43	6	0	1724959	1724959	1286191	699697	199794	0	244	44567	1724959	52.86	8459	4964	61	127	0
ERR1135218_bin.5	medium	75.61	0.58	43	43	35	33	22	11	1508165	1508165	1477922	1461736	1277142	860776	43	174029	1508165	51.55	62631	37347	9	18	0
ERR1135218_bin.50	high	93.41	0.72	211	211	148	83	22	1	2427252	2427252	2203481	1752226	766810	62618	211	62618	2427252	49.51	17271	8947	45	91	0
ERR1135218_bin.55	high	92.7	0.63	77	77	75	61	40	17	2428919	2428919	2421716	2317368	1979767	1120704	77	88252	2428919	53.44	48802	31999	19	35	0
ERR1135218_bin.57	medium	83.76	0.85	140	140	111	76	19	2	1981885	1981885	1869295	1603796	671754	125641	140	71945	1981885	33.27	20383	11309	34	66	0
ERR1135218_bin.58	medium	88.89	2.42	71	71	63	52	25	13	2058320	2058320	2032868	1955318	1484158	1082538	71	145506	2058320	32.01	54290	24508	13	28	0
ERR1135218_bin.6	medium	83.87	0	71	71	61	47	24	6	1678451	1678451	1640711	1534657	1140487	501247	71	163301	1678451	56.54	37219	19482	14	30	0
ERR1135218_bin.66	medium	81.55	2.3	237	237	133	70	14	2	2218269	2218269	1837366	1382624	549484	111748	237	58157	2218269	43.37	13885	7131	47	104	0
ERR1135218_bin.9	high	95.53	1.57	139	139	119	90	23	5	2328097	2328097	2248004	2054930	939348	303868	139	79156	2328097	51.87	22602	14632	33	66	0
ERR1135219_bin.2	high	91.49	2.46	198	198	136	69	20	1	2098709	2098709	1879304	1402226	681134	66550	198	66550	2098709	47.54	15927	7984	40	89	0
ERR1135219_bin.21	high	97.6	0.9	102	102	86	63	24	4	1835326	1835326	1775072	1598826	928666	241539	102	64809	1835326	48.33	25047	16985	24	47	0
ERR1135219_bin.28	medium	84.21	0.71	173	173	109	47	4	1	1433954	1433954	1194808	728748	147889	51777	173	51777	1433954	49.15	10256	6549	46	89	0
ERR1135219_bin.29	high	93.85	0.56	196	196	150	97	19	3	2553137	2553137	2387106	2010087	794903	237258	196	94559	2553137	53.59	17273	11003	43	88	0
ERR1135219_bin.32	medium	87.47	0.67	91	91	72	50	23	9	1775884	1775884	1706454	1531204	1085841	583957	91	115211	1775884	48.9	34680	16702	17	35	0
ERR1135219_bin.34	medium	76.9	1.75	178	178	125	74	13	0	1962371	1962371	1773737	1413721	457294	0	178	46944	1962371	44.77	15479	9010	40	81	0
ERR1135219_bin.35	high	99.45	0	115	115	91	60	16	2	1674982	1674982	1589741	1373315	674855	145901	115	91911	1674982	38.9	19725	11642	24	50	0
ERR1135219_bin.41	high	91.67	0.29	227	227	140	49	6	0	1751561	1751561	1438193	803771	174705	0	227	30761	1751561	52.87	9349	5770	57	117	0
ERR1135219_bin.46	medium	76.73	0	86	86	69	46	18	0	1307208	1307208	1243073	1073028	613307	0	86	45257	1307208	46.52	23023	14371	20	38	0
ERR1135219_bin.50	medium	85.86	1.84	231	231	138	56	4	0	1751593	1751593	1415963	841058	126739	0	231	37361	1751593	53.51	9700	5950	60	120	0
ERR1135219_bin.51	medium	84.28	0	194	194	88	18	1	0	1125799	1125799	756285	283663	27290	0	194	27290	1125799	35.45	6520	4340	54	107	0
ERR1135219_bin.54	medium	84.27	2.38	345	345	194	68	10	0	2609780	2609780	2069796	1172182	323618	0	345	49518	2609780	51.97	9271	5491	82	173	0
ERR1135219_bin.56	medium	79.04	1.68	233	233	100	27	1	0	1347591	1347591	874558	371483	30370	0	233	30370	1347591	45.06	6598	4106	65	130	0
ERR1135219_bin.58	high	95.1	0.7	86	86	80	69	31	12	2320694	2320694	2300519	2211924	1561574	913834	86	104442	2320694	39.3	35368	20868	19	39	0
ERR1135219_bin.61	medium	86.23	0.38	245	245	160	61	3	0	1913354	1913354	1611044	937571	109934	0	245	41196	1913354	51.87	9772	5835	63	128	0
ERR1135219_bin.64	medium	77.98	1.48	250	250	130	49	2	0	1706825	1706825	1282514	717952	70545	0	250	38709	1706825	35.28	8367	5076	65	130	0
ERR1135219_bin.8	high	99.88	0.37	74	74	59	45	24	5	1465574	1465574	1412318	1301691	943847	318662	74	69632	1465574	34.78	30090	21124	16	31	0
ERR1135220_bin.1	high	98.78	0	4	4	4	4	3	3	1077283	1077283	1077283	1077283	1058072	1058072	4	489600	1077283	42	355043	355043	2	2	0
ERR1135220_bin.12	high	94.44	0.2	98	98	88	78	35	8	2396289	2396289	2363221	2291147	1538005	537824	98	98602	2396289	46.57	34312	21135	24	47	0
ERR1135220_bin.22	medium	84.16	1.42	288	288	130	30	0	0	1691044	1691044	1115846	407119	0	0	288	24494	1691044	52.61	6694	4343	84	163	0
ERR1135220_bin.3	medium	78.97	0.49	236	236	77	11	1	0	1168394	1168394	610075	170578	42112	0	236	42112	1168394	39.43	5245	3635	72	140	0
ERR1135220_bin.38	medium	83.33	0.67	114	114	90	58	12	1	1423869	1423869	1329897	1089569	388001	51891	114	51891	1423869	47.2	16855	10459	29	56	0
ERR1135220_bin.42	high	92.07	0.97	86	86	76	59	27	8	1951133	1951133	1914389	1790158	1267791	630788	86	107482	1951133	37.83	32287	18645	17	37	0
ERR1135220_bin.43	medium	89.25	0.31	263	263	176	76	6	0	2331976	2331976	2016239	1283804	204732	0	263	44754	2331976	48.39	10926	7046	65	132	0
ERR1135220_bin.45	medium	82.63	1.43	245	245	130	38	1	0	1667438	1667438	1246403	586850	34017	0	245	34017	1667438	49.79	8251	4979	66	131	0
ERR1135220_bin.5	high	97.93	1.01	129	129	82	51	15	4	1574878	1574878	1416360	1191775	670561	273339	129	80144	1574878	34.47	18942	10444	21	50	0
ERR1135220_bin.55	medium	89.32	0.74	183	183	163	89	13	2	2217430	2217430	2138686	1571243	482026	135930	183	71073	2217430	54.13	13472	9532	50	99	0
ERR1135220_bin.57	medium	82.01	0.81	181	181	92	29	0	0	1164521	1164521	842554	388613	0	0	181	23259	1164521	48.17	7970	4717	51	99	0
ERR1135220_bin.61	high	97.65	0.68	134	134	112	83	34	11	2792579	2792579	2707859	2492755	1700090	892026	134	144221	2792579	53.95	32869	16746	24	54	0
ERR1135220_bin.65	high	96.55	1.34	71	71	65	57	35	19	2712530	2712530	2688764	2632813	2252839	1640726	71	151668	2712530	43.41	60924	34986	14	28	0
ERR1135220_bin.68	high	98.59	0.12	35	35	33	26	20	12	1585468	1585468	1578075	1528236	1427752	1125613	35	183604	1585468	38.06	81072	49333	7	14	0
ERR1135220_bin.69	medium	84.68	0	31	31	31	28	23	13	1642868	1642868	1642868	1622168	1534320	1191813	31	131903	1642868	48.4	81534	47321	8	14	0
ERR1135220_bin.70	high	92.48	0	123	123	91	41	7	0	1197619	1197619	1079441	700259	200614	0	123	37144	1197619	26.02	11419	8174	32	63	0
ERR1135220_bin.77	medium	88.41	1.19	195	195	153	95	25	5	2702608	2702608	2548057	2115249	1027641	318596	195	78149	2702608	52.2	18285	11176	40	87	0
ERR1135220_bin.78	high	98.67	1.44	148	148	93	60	18	2	1848523	1848523	1657065	1420478	703552	128382	148	67403	1848523	29.51	21561	11147	28	57	0
ERR1135220_bin.83	medium	75.86	1.72	124	124	105	76	37	7	2419089	2419089	2345439	2144415	1491457	416953	124	79008	2419089	50.72	30999	17894	27	53	0
ERR1135221_bin.12	medium	75.17	3.45	117	117	99	80	41	13	2820228	2820228	2752375	2616474	1972731	951907	117	109270	2820228	46.41	40291	23523	24	47	0
ERR1135221_bin.15	high	94.65	0.85	191	191	120	49	5	0	1613925	1613925	1349644	854324	208196	0	191	45014	1613925	34.64	10695	6197	45	95	0
ERR1135221_bin.19	medium	83.46	0.69	288	288	192	60	5	0	2175900	2175900	1830990	907292	149056	0	288	34361	2175900	48.66	8581	5890	80	156	0
ERR1135221_bin.20	high	91.48	1.43	208	208	139	70	11	0	2016047	2016047	1766256	1277013	353598	0	208	40997	2016047	49.64	13077	7757	48	98	0
ERR1135221_bin.24	medium	82.31	2.53	256	256	119	43	8	0	1750315	1750315	1266892	743010	244541	0	256	44457	1750315	31.94	8496	4814	58	129	0
ERR1135221_bin.27	medium	86.18	0.83	181	181	152	88	24	1	2404684	2404684	2295008	1850521	819775	64894	181	64894	2404684	50.2	19603	10794	42	84	0
ERR1135221_bin.29	medium	78.41	0.79	134	134	117	82	37	9	2501031	2501031	2437843	2182841	1474921	550250	134	78689	2501031	50.61	28461	15736	29	58	0
ERR1135221_bin.33	high	90.17	0	190	190	122	58	7	1	1735943	1735943	1485577	1022496	283968	65784	190	65784	1735943	55.13	11929	7330	44	92	0
ERR1135221_bin.35	high	90.63	1.52	230	230	165	79	6	0	2165840	2165840	1922386	1305480	191747	0	230	41331	2165840	52.22	12336	7267	60	116	0
ERR1135221_bin.39	high	99.03	1.52	109	109	96	62	20	2	1835781	1835781	1790028	1538268	795926	101267	109	50914	1835781	44.86	24093	14037	25	49	0
ERR1135221_bin.43	high	90.48	0.56	250	250	175	69	5	0	2200370	2200370	1930193	1154877	148736	0	250	33820	2200370	42.38	10623	7000	64	129	0
ERR1135221_bin.44	high	98.28	4.08	141	141	127	87	36	15	2851681	2851681	2795438	2510017	1697999	946691	141	93524	2851681	50.19	33987	16361	28	58	0
ERR1135221_bin.47	high	93.3	2.08	139	139	117	78	33	6	2531852	2531852	2443934	2163485	1425904	423648	139	110572	2531852	50.68	28994	15719	28	57	0
ERR1135221_bin.49	medium	87.49	0.58	226	226	155	70	8	0	2005214	2005214	1740698	1138508	258020	0	226	39250	2005214	54.51	11299	6780	58	114	0
ERR1135221_bin.54	medium	81.54	0	199	199	88	24	0	0	1169139	1169139	773955	324664	0	0	199	21637	1169139	42.35	6849	4233	55	111	0
ERR1135221_bin.57	high	97.29	1.2	149	149	117	76	19	2	1971608	1971608	1854520	1544316	694868	130115	149	66717	1971608	57.33	17534	11248	34	70	0
ERR1135221_bin.7	medium	83.2	0	257	257	119	28	2	0	1545381	1545381	1047728	420452	55160	0	257	27716	1545381	52.99	6780	4371	72	143	0
ERR1135222_bin.17	high	90.85	2.31	118	118	104	82	42	18	2987247	2987247	2933775	2776658	2126957	1224424	118	102488	2987247	51.17	42981	22730	24	47	0
ERR1135222_bin.24	high	90.98	0.95	247	247	128	40	3	0	1691801	1691801	1249467	643836	93725	0	247	35661	1691801	52.82	7865	4872	63	132	0
ERR1135222_bin.39	medium	89.5	1.2	204	204	125	52	9	1	1793587	1793587	1495304	944032	309711	50331	204	50331	1793587	57.16	10474	6894	48	100	0
ERR1135222_bin.42	medium	87.18	2.24	176	176	141	89	28	1	2477851	2477851	2343385	1970380	971126	57253	176	57253	2477851	51.07	21612	11238	40	79	0
ERR1135222_bin.5	medium	85.75	0.66	40	40	38	36	24	13	1742544	1742544	1735463	1718674	1507496	1093919	40	174273	1742544	51.89	66445	38286	9	18	0
ERR1135222_bin.6	medium	77.83	0.11	144	144	66	11	0	0	827472	827472	540161	148479	0	0	144	19798	827472	42.04	6603	4370	45	84	0
ERR1135222_bin.9	high	96.2	0	101	101	94	66	34	18	2664495	2664495	2636316	2435777	1896399	1340218	101	144817	2664495	50.24	50756	23059	18	39	0
ERR1135223_bin.1	high	94.95	2.03	142	142	124	86	32	7	2727694	2727694	2653192	2380941	1461944	566204	142	156348	2727694	54.04	26812	15940	29	61	0
ERR1135223_bin.10	high	96.14	0	97	97	80	52	16	2	1463252	1463252	1400473	1182223	620341	154898	97	99294	1463252	42.06	18924	11950	22	45	0
ERR1135223_bin.20	high	91.29	1.75	197	197	125	62	9	0	1782659	1782659	1518051	1050855	290610	0	197	40620	1782659	51.96	11612	6932	48	95	0
ERR1135223_bin.22	medium	83.84	3.08	334	334	188	75	6	0	2539697	2539697	2009886	1225815	205318	0	334	43116	2539697	55.13	9538	5520	80	168	0
ERR1135223_bin.25	high	97.25	0.25	174	174	130	89	34	4	2657672	2657672	2490435	2192880	1300481	241074	174	63143	2657672	50.42	24336	13316	36	72	0
ERR1135223_bin.26	medium	81.37	1.92	236	236	113	35	1	0	1485344	1485344	1032361	481806	25715	0	236	25715	1485344	44.98	7402	4566	66	131	0
ERR1135223_bin.30	high	98.24	0.29	69	69	59	49	29	14	2355612	2355612	2320444	2249506	1923690	1371966	69	272064	2355612	36.75	64061	32525	11	24	0
ERR1135223_bin.32	high	94.08	1.23	177	177	139	89	32	5	2573422	2573422	2432816	2073780	1185336	285194	177	65858	2573422	53.16	21262	11959	37	76	0
ERR1135223_bin.39	medium	77.95	2.75	404	404	172	47	2	0	2290078	2290078	1481602	648389	60270	0	404	34931	2290078	46.99	6232	4008	112	225	0
ERR1135223_bin.40	medium	78.59	2.67	347	347	163	50	2	0	2138180	2138180	1497552	714572	55784	0	347	29856	2138180	58.76	7222	4433	92	186	0
ERR1135223_bin.41	medium	89.81	3.93	495	495	222	75	6	0	3126922	3126922	2206838	1163013	177373	0	495	33920	3126922	43.07	8025	4385	121	252	0
ERR1135223_bin.44	high	96.54	1.57	208	208	126	60	9	3	1869233	1869233	1576879	1109166	366446	184488	208	67288	1869233	39.64	11602	6831	44	97	0
ERR1135223_bin.51	medium	85.41	1.4	178	178	96	31	2	0	1202031	1202031	900716	459071	60101	0	178	31556	1202031	48.17	8019	4904	47	97	0
ERR1135223_bin.52	high	94.29	0	93	93	79	59	25	5	1826745	1826745	1774749	1613771	998001	320713	93	78368	1826745	57.35	27873	18375	22	42	0
ERR1135223_bin.67	medium	84.02	3.51	300	300	150	73	15	3	2530898	2530898	2009526	1493321	586164	171035	300	69364	2530898	43.34	13869	5616	53	129	0
ERR1135223_bin.70	medium	85.23	2.48	273	273	123	29	1	0	1578388	1578388	1049648	395971	26435	0	273	26435	1578388	52.36	6633	4234	79	153	0
ERR1135223_bin.75	high	92.98	1.66	235	235	142	74	21	1	2455985	2455985	2112173	1614744	759647	57134	235	57134	2455985	44.56	17327	8030	44	99	0
ERR1135223_bin.80	high	90.35	0	252	252	128	38	2	0	1696298	1696298	1234571	608360	85507	0	252	48065	1696298	53.06	7601	4798	67	136	0
ERR1135223_bin.83	medium	89.81	1.01	281	281	179	62	9	2	2344678	2344678	1985847	1179860	350188	122090	281	65714	2344678	48.43	10130	6133	62	138	0
ERR1135224_bin.1	medium	80.27	2.02	191	191	86	25	0	0	1096140	1096140	722005	307753	0	0	191	18267	1096140	48.18	6341	4350	56	108	0
ERR1135224_bin.12	medium	85.37	1.42	180	180	139	80	15	2	2290636	2290636	2127248	1689021	678878	220184	180	158820	2290636	49.4	17133	9677	39	83	0
ERR1135224_bin.13	high	92.65	1.21	206	206	127	50	3	0	1605929	1605929	1323304	771812	90688	0	206	36399	1605929	44.95	9706	6072	54	106	0
ERR1135224_bin.14	high	94.76	1.44	135	135	112	71	18	1	1816281	1816281	1729822	1430623	603881	51729	135	51729	1816281	53.22	18459	10892	33	65	0
ERR1135224_bin.18	medium	88.2	1.26	337	337	205	87	10	0	2663509	2663509	2194778	1356144	289595	0	337	31258	2663509	49.11	10113	6355	85	170	0
ERR1135224_bin.19	high	90.79	0.65	222	222	133	57	14	2	1995385	1995385	1672523	1128609	473606	106759	222	56410	1995385	52.01	11794	6484	45	103	0
ERR1135224_bin.22	medium	88.29	1.27	225	225	125	46	7	2	1747468	1747468	1375378	817682	261514	116891	225	66728	1747468	52.9	9470	5468	52	113	0
ERR1135224_bin.27	high	93.7	0.93	128	128	100	73	36	4	2440694	2440694	2336322	2149821	1494227	300106	128	101233	2440694	46.58	31778	18403	27	52	0
ERR1135224_bin.29	medium	82.24	2.55	298	298	150	39	0	0	1803692	1803692	1285690	520708	0	0	298	21494	1803692	54.99	6871	4581	86	165	0
ERR1135224_bin.38	medium	83.08	1.19	215	215	155	81	14	3	2328845	2328845	2109789	1570323	556800	194648	215	77021	2328845	52.35	14408	8380	47	101	0
ERR1135224_bin.4	high	91.25	1.8	124	124	88	47	17	1	1515038	1515038	1385357	1093283	616358	74539	124	74539	1515038	45.33	21047	9398	24	52	0
ERR1135224_bin.41	medium	88.5	2.31	293	293	163	78	17	1	2552966	2552966	2086691	1505077	588651	51159	293	51159	2552966	43.56	12846	6110	58	132	0
ERR1135224_bin.50	medium	83.65	1.64	329	329	176	53	2	0	2152175	2152175	1591265	766694	51483	0	329	26179	2152175	48.46	7338	4848	90	181	0
ERR1135224_bin.55	medium	75.29	1.4	74	74	54	39	15	4	1162293	1162293	1092289	986652	593941	228656	74	60214	1162293	28.23	25730	14637	15	30	0
ERR1135224_bin.56	medium	76.9	0	193	193	144	77	11	2	2071515	2071515	1887852	1409428	391629	109937	193	57523	2071515	52.31	14317	8439	46	93	0
ERR1135224_bin.58	high	90.44	1.98	186	186	127	67	9	1	1825333	1825333	1621146	1189519	334332	58791	186	58791	1825333	47.64	12505	7889	43	88	0
ERR1135224_bin.59	high	97.43	0.54	48	48	45	35	15	1	1065147	1065147	1052823	978955	634398	50679	48	50679	1065147	42.07	35916	18078	12	23	0
ERR1135224_bin.68	medium	80.8	0.95	238	238	121	30	2	0	1553319	1553319	1126693	489760	51468	0	238	25870	1553319	55.47	7260	4780	64	129	0
ERR1135224_bin.82	medium	86.66	1.01	136	136	114	80	30	7	2537411	2537411	2458368	2202322	1295931	526997	136	111525	2537411	54.47	25866	17045	29	59	0
ERR1135224_bin.86	medium	75.9	0.67	203	203	113	38	1	0	1372678	1372678	1053377	520487	25916	0	203	25916	1372678	61.98	8386	5232	57	109	0
ERR1135224_bin.9	medium	87.33	4.03	227	227	139	51	4	0	1729706	1729706	1413596	772798	128237	0	227	48463	1729706	57.82	9311	5798	61	118	0
ERR1135225_bin.1	high	93.22	2.14	269	269	180	92	15	0	2505352	2505352	2187000	1562098	432736	0	269	44150	2505352	50.41	12397	7169	65	129	0
ERR1135225_bin.10	medium	86.16	1.26	322	322	185	48	1	0	2147784	2147784	1653826	694044	30541	0	322	30541	2147784	48.66	7806	5184	91	177	0
ERR1135225_bin.13	medium	76.08	0.79	221	221	125	51	4	0	1698951	1698951	1346764	820593	109205	0	221	28397	1698951	59.56	9709	5622	54	112	0
ERR1135225_bin.15	high	96	1.57	212	212	157	99	29	5	2884598	2884598	2690563	2275273	1149046	285353	212	68324	2884598	49.35	20565	11243	43	89	0
ERR1135225_bin.17	high	90.59	0.93	226	226	162	89	3	0	2085100	2085100	1839816	1332557	90943	0	226	33623	2085100	52.44	11840	7054	63	117	0
ERR1135225_bin.19	high	95.89	0.97	112	112	99	75	34	11	2369264	2369264	2322972	2141420	1466667	672687	112	76869	2369264	44.41	33375	17157	24	49	0
ERR1135225_bin.2	high	98.4	2.15	130	130	96	69	21	2	1891494	1891494	1769439	1572049	784287	113651	130	58547	1891494	44.81	21260	13036	28	56	0
ERR1135225_bin.20	high	96.53	1.36	193	193	151	98	24	5	2680374	2680374	2528618	2145352	981141	312317	193	67554	2680374	54.02	19252	11734	41	86	0
ERR1135225_bin.24	high	95.16	0	83	83	65	51	28	12	2204664	2204664	2140174	2033944	1655180	1122457	83	170725	2204664	44.47	50763	26100	12	28	0
ERR1135225_bin.25	high	91.15	0.19	128	128	101	72	29	7	2351275	2351275	2255852	2054917	1289562	521860	128	95927	2351275	46.8	27186	16898	25	52	0
ERR1135225_bin.32	high	93.9	0	168	168	108	43	5	0	1367501	1367501	1149028	686770	150577	0	168	40872	1367501	42.45	10240	6394	43	86	0
ERR1135225_bin.35	medium	75.29	0.6	271	271	127	27	1	0	1578870	1578870	1057817	361372	31175	0	271	31175	1578870	53.39	6768	4377	81	155	0
ERR1135225_bin.37	medium	87.92	0.7	288	288	163	61	3	0	2036169	2036169	1591017	878450	84045	0	288	28191	2036169	53.33	8846	5338	76	151	0
ERR1135225_bin.38	medium	78.05	3.78	222	222	150	87	15	1	2352921	2352921	2100502	1637646	553276	51440	222	51440	2352921	57.42	14228	8435	49	101	0
ERR1135225_bin.40	high	93.63	1.6	200	200	110	47	5	0	1550021	1550021	1230269	775917	141804	0	200	32836	1550021	38.62	10042	6169	47	98	0
ERR1135225_bin.46	medium	89.84	1.51	267	267	179	98	20	0	2740900	2740900	2421878	1832242	694082	0	267	49827	2740900	52.09	13827	8277	59	123	0
ERR1135225_bin.8	medium	84.56	0.37	239	239	176	81	3	0	2137809	2137809	1902469	1192215	106784	0	239	39868	2137809	54.24	10785	7484	70	128	0
ERR1135226_bin.20	high	90.32	2.81	142	142	113	81	37	9	2507587	2507587	2402654	2175777	1466986	551321	142	82963	2507587	46.43	28384	15096	29	59	0
ERR1135226_bin.23	medium	87.87	0.13	148	148	100	53	9	0	1540443	1540443	1362092	1004059	325981	0	148	49153	1540443	34.65	14342	8480	34	70	0
ERR1135226_bin.25	high	99.66	1.52	126	126	99	71	21	2	1791509	1791509	1688994	1488172	754464	102591	126	51982	1791509	44.87	20919	11249	28	58	0
ERR1135226_bin.26	medium	81.01	1.38	313	313	177	50	1	0	2110964	2110964	1622308	758520	34597	0	313	34597	2110964	48.36	7693	5112	85	170	0
ERR1135226_bin.32	medium	89.38	2.14	269	269	190	99	17	3	2779585	2779585	2495371	1870117	666979	216527	269	77704	2779585	49.6	13947	7850	58	124	0
ERR1135226_bin.34	high	93.87	1.37	210	210	148	83	9	2	2082708	2082708	1859440	1399300	295661	102940	210	51775	2082708	42.52	13351	7796	52	102	0
ERR1135226_bin.35	medium	83.95	0.79	253	253	161	69	11	0	2188048	2188048	1845670	1195385	353186	0	253	43004	2188048	43.36	10475	6579	60	126	0
ERR1135226_bin.46	medium	88.81	0.48	176	176	120	62	14	1	1790037	1790037	1584406	1159966	444413	53377	176	53377	1790037	47.47	14337	7873	39	83	0
ERR1135226_bin.6	medium	78.33	0.17	231	231	133	47	2	0	1658121	1658121	1305216	713722	73142	0	231	37351	1658121	39.82	8570	5453	60	122	0
ERR1135226_bin.62	medium	86.49	2.14	158	158	136	93	33	4	2609754	2609754	2527131	2202614	1252485	255240	158	69528	2609754	45.21	23703	13212	36	72	0
ERR1135226_bin.64	medium	76.69	4.14	209	209	137	63	5	0	1850138	1850138	1573712	1045140	192333	0	209	42644	1850138	47.27	10791	6551	52	106	0
ERR1135226_bin.70	high	96	1.12	84	84	68	43	17	6	1407792	1407792	1348710	1167133	733101	355912	84	75912	1407792	41.11	27345	14574	16	35	0
ERR1135227_bin.11	medium	88.71	0.63	241	241	136	52	4	0	1747069	1747069	1357650	761234	123952	0	241	33670	1747069	52.77	8984	5386	64	127	0
ERR1135227_bin.18	medium	89.15	0.78	269	269	188	99	14	0	2583145	2583145	2285851	1652322	418503	0	269	36175	2583145	58.45	12040	7275	66	134	0
ERR1135227_bin.25	high	93.4	0.97	82	82	71	54	24	9	1880572	1880572	1838123	1722541	1248552	715017	82	126332	1880572	46.53	39065	18202	15	32	0
ERR1135227_bin.26	medium	88.87	0.68	128	128	110	86	29	8	2530050	2530050	2459838	2285131	1355434	600449	128	156226	2530050	54.48	29298	15760	26	56	0
ERR1135227_bin.31	medium	86.22	4.45	401	401	193	73	6	0	2753406	2753406	2006734	1176624	181373	0	401	32997	2753406	41.59	8361	4704	96	206	0
ERR1135227_bin.35	medium	87.95	1.4	322	322	184	52	6	0	2252167	2252167	1756379	836627	177775	0	322	37502	2252167	50.58	7881	5306	86	171	0
ERR1135227_bin.37	medium	78.85	1.9	245	245	110	26	2	0	1441130	1441130	958107	372204	51160	0	245	26027	1441130	55.47	6497	4336	69	137	0
ERR1135227_bin.38	medium	82.89	0.67	240	240	124	46	0	0	1592038	1592038	1181855	630491	0	0	240	23345	1592038	39.75	8072	4957	65	127	0
ERR1135227_bin.39	high	95.52	1.31	148	148	134	95	22	4	2264397	2264397	2213898	1940649	806340	247250	148	82744	2264397	52.25	18850	12555	37	74	0
ERR1135227_bin.41	medium	75.52	0.86	229	229	152	66	7	0	2041908	2041908	1768022	1150567	236011	0	229	42852	2041908	47.76	11317	6819	54	112	0
ERR1135227_bin.42	medium	89.07	0.69	138	138	87	43	8	2	1305264	1305264	1113739	819076	310435	132091	138	72936	1305264	41.25	12944	6332	29	64	0
ERR1135227_bin.43	medium	82.66	0	18	18	18	17	13	12	1554117	1554117	1554117	1545618	1464802	1423705	18	278472	1554117	46.64	133513	85664	5	8	0
ERR1135227_bin.44	high	90.4	0	143	143	120	68	11	0	1776221	1776221	1691863	1283777	386453	0	143	45129	1776221	57.55	15967	9511	37	74	0
ERR1135227_bin.49	high	91.48	0.65	101	101	76	46	19	4	1445588	1445588	1351759	1140264	729406	243328	101	70376	1445588	38.69	26383	11044	19	41	0
ERR1135227_bin.52	high	98.87	2.15	115	115	95	70	22	2	1837266	1837266	1762857	1579777	825395	102643	115	52584	1837266	44.9	21044	13531	27	54	0
ERR1135227_bin.55	high	92.11	1.68	230	230	146	62	9	0	1978910	1978910	1676904	1053020	268481	0	230	37163	1978910	36.56	11085	6700	56	114	0
ERR1135227_bin.60	medium	82.49	0.69	172	172	127	80	24	2	2236508	2236508	2063846	1726063	856449	126856	172	69322	2236508	49.57	19796	10417	37	76	0
ERR1135227_bin.65	high	96.7	1.12	93	93	77	49	16	1	1417468	1417468	1363768	1144755	565441	67589	93	67589	1417468	42.08	23078	12888	23	43	0
ERR1135227_bin.66	medium	84.4	0.42	238	238	167	87	8	0	2261440	2261440	1997872	1408386	250912	0	238	41212	2261440	50.38	12317	7825	63	120	0
ERR1135227_bin.67	high	95.37	0.18	107	107	95	67	39	20	2873315	2873315	2831129	2624297	2175800	1515107	107	137699	2873315	50.16	51602	25538	19	39	0
ERR1135227_bin.68	medium	85.49	1.02	189	189	148	82	14	0	2043715	2043715	1897924	1444811	421111	0	189	41930	2043715	52.31	14727	8465	47	92	0
ERR1135227_bin.69	high	91.72	0.37	225	225	167	87	13	0	2364227	2364227	2149921	1602127	411545	0	225	39322	2364227	44.97	14759	8138	53	107	0
ERR1135227_bin.70	medium	76.62	0.55	192	192	95	28	2	0	1221219	1221219	873880	406828	54210	0	192	27397	1221219	39.03	7530	4655	52	104	0
ERR1135227_bin.72	high	92.76	0.72	172	172	143	95	24	7	2513789	2513789	2408160	2048798	977965	473111	172	91490	2513789	43.43	19584	11554	37	80	0
ERR1135227_bin.76	medium	83.67	2.01	264	264	107	22	1	0	1499901	1499901	922685	317167	26122	0	264	26122	1499901	52.4	6141	4252	77	151	0
ERR1135227_bin.77	medium	88.62	0.05	166	166	129	80	29	10	2772431	2772431	2643130	2290010	1425620	741631	166	132121	2772431	48.34	25511	14874	28	64	0
ERR1135227_bin.8	high	92.2	0.88	289	289	180	74	4	1	2341434	2341434	1936561	1190512	146234	63038	289	63038	2341434	48.51	10053	6051	73	148	0
ERR1135228_bin.1	medium	75.86	0	238	238	167	87	18	2	2486280	2486280	2235091	1659375	619299	103313	238	51976	2486280	50.79	13850	8223	53	110	0
ERR1135228_bin.14	high	93.38	3.29	271	271	201	110	24	3	3031188	3031188	2781735	2118857	842956	176968	271	67483	3031188	48.91	13870	9010	60	127	0
ERR1135228_bin.15	medium	87.74	0.56	145	145	120	78	22	0	2017988	2017988	1924798	1616170	680668	0	145	42942	2017988	52.64	19793	12626	37	70	0
ERR1135228_bin.20	high	92.07	2.24	117	117	92	61	18	2	1706963	1706963	1610563	1372404	696422	135854	117	84701	1706963	44.82	20296	11775	26	53	0
ERR1135228_bin.21	high	94.48	1.44	117	117	87	63	27	4	1932597	1932597	1821624	1653666	1037108	247626	117	81366	1932597	47.02	26541	16486	25	48	0
ERR1135228_bin.23	high	91.89	0.5	292	292	191	73	10	0	2398285	2398285	2028169	1195103	300329	0	292	36635	2398285	48.38	9984	6217	74	151	0
ERR1135228_bin.24	medium	87.16	1.52	130	130	109	82	28	7	2484844	2484844	2407893	2208716	1289400	530829	130	156118	2484844	54.49	26089	16947	27	56	0
ERR1135228_bin.26	high	100	0.7	139	139	106	73	28	5	2273157	2273157	2158838	1919336	1205865	439375	139	137445	2273157	39.36	26933	13892	26	56	0
ERR1135228_bin.32	high	92.59	2.12	123	123	101	74	34	8	2359498	2359498	2279913	2080855	1431720	466761	123	71869	2359498	46.8	32477	17743	26	51	0
ERR1135228_bin.35	high	97.49	1.01	120	120	100	67	43	13	2803972	2803972	2732994	2492990	2095076	1009615	120	115412	2803972	50.17	40074	24675	22	44	0
ERR1135228_bin.36	medium	85.06	1.57	291	291	126	23	0	0	1607857	1607857	1014465	300294	0	0	291	19389	1607857	52.33	6247	4218	89	168	0
ERR1135228_bin.37	medium	76.14	0	220	220	123	40	2	0	1565385	1565385	1224270	624529	67664	0	220	41114	1565385	55.33	8541	5363	58	114	0
ERR1135228_bin.41	medium	89.28	0.6	207	207	116	49	5	0	1611404	1611404	1281628	820425	168113	0	207	46605	1611404	54.9	10133	5485	48	103	0
ERR1135228_bin.5	medium	86.66	2.16	210	210	156	81	4	1	2055318	2055318	1858025	1330891	166020	59136	210	59136	2055318	52.4	12724	7652	55	106	0
ERR1135228_bin.57	medium	82.34	1.51	170	170	95	49	3	0	1338251	1338251	1057251	739098	82820	0	170	31874	1338251	49.08	10908	5660	43	85	0
ERR1135228_bin.59	medium	85.9	1.2	227	227	138	39	1	1	1596412	1596412	1285181	586671	51363	51363	227	51363	1596412	48.56	8203	5460	63	122	0
ERR1135228_bin.61	medium	88.15	0.67	138	138	99	54	14	0	1565466	1565466	1428240	1092479	445584	0	138	45240	1565466	53.03	16919	9329	31	63	0
ERR1135228_bin.62	medium	83.19	0.42	286	286	174	66	9	0	2289531	2289531	1880371	1129866	308029	0	286	42865	2289531	50.4	9903	5992	68	145	0
ERR1135228_bin.64	medium	88.98	2.03	205	205	146	76	9	1	2015745	2015745	1800329	1303754	313969	52397	205	52397	2015745	45.13	12904	7795	50	100	0
ERR1135228_bin.67	medium	87.65	1.23	190	190	135	79	21	3	2426149	2426149	2229719	1831935	880561	242361	190	104829	2426149	49.34	20298	10074	37	78	0
ERR1135228_bin.69	medium	86.19	2.24	321	321	195	73	10	0	2475725	2475725	2012151	1168528	290230	0	321	37270	2475725	52.24	9271	5770	81	167	0
ERR1135228_bin.70	high	94.36	0	144	144	99	44	9	0	1374313	1374313	1209693	805198	276634	0	144	47883	1374313	42.19	12656	7511	34	71	0
ERR1135228_bin.71	medium	85.13	0.71	227	227	132	57	6	0	1824167	1824167	1476447	957804	187226	0	227	40244	1824167	47.58	10379	5830	53	113	0
ERR1135228_bin.72	medium	87.49	0.63	231	231	129	47	4	0	1717619	1717619	1350478	783559	167447	0	231	46570	1717619	52.97	9063	5506	55	118	0
ERR1135229_bin.100	high	94.38	3.37	110	110	66	47	13	3	1382440	1382440	1226616	1084386	501901	167475	110	59318	1382440	26.09	20420	12315	22	43	0
ERR1135229_bin.15	medium	85	0	324	324	183	53	3	0	2196439	2196439	1671126	760895	88393	0	324	32319	2196439	48.24	7800	5089	92	179	0
ERR1135229_bin.19	high	95.05	0.75	153	153	119	94	28	5	2486150	2486150	2363389	2176852	1093182	305519	153	67261	2486150	43.41	21654	14278	35	70	0
ERR1135229_bin.23	medium	83.06	0.84	265	265	167	73	6	0	2199927	2199927	1841744	1156485	179225	0	265	37072	2199927	50.56	10675	6590	68	134	0
ERR1135229_bin.27	medium	79.98	1.01	122	122	87	44	8	2	1451813	1451813	1323773	1000003	402705	202156	122	108225	1451813	46.33	16793	8812	24	54	0
ERR1135229_bin.33	high	91.84	1.06	141	141	93	52	7	2	1463012	1463012	1289090	1006663	274934	104157	141	52364	1463012	45.06	16058	8023	31	63	0
ERR1135229_bin.46	high	90.43	1.57	105	105	78	54	24	5	1838027	1838027	1732100	1570119	1029455	362067	105	79366	1838027	37.8	26579	16666	20	41	0
ERR1135229_bin.49	medium	85.98	7.13	423	423	185	50	0	0	2497869	2497869	1674665	731980	0	0	423	22624	2497869	43.9	6839	4355	113	229	0
ERR1135229_bin.54	high	97.2	0.7	98	98	85	65	36	13	2393492	2393492	2346857	2208693	1722868	943900	98	138233	2393492	39.8	41071	21824	19	40	0
ERR1135229_bin.55	high	94.38	1.12	74	74	60	40	15	1	1181184	1181184	1125766	973230	555152	67797	74	67797	1181184	35.44	23435	12680	17	33	0
ERR1135229_bin.56	high	99.45	0	94	94	70	54	21	7	1682868	1682868	1597055	1487473	935515	437237	94	79689	1682868	38.87	31441	16940	18	37	0
ERR1135229_bin.58	high	95.97	0	87	87	73	58	33	12	2284570	2284570	2233151	2129976	1703447	958335	87	141970	2284570	40.01	45441	24571	16	34	0
ERR1135229_bin.60	high	91.84	0.48	75	75	61	43	24	14	2067775	2067775	2014943	1884608	1574177	1213192	75	159385	2067775	44.29	61220	26111	11	24	0
ERR1135229_bin.65	high	92.04	2.22	257	257	170	91	16	3	2639634	2639634	2318194	1748842	605800	164286	257	60407	2639634	45.22	13103	8014	55	118	0
ERR1135229_bin.66	medium	85.69	1.63	188	188	91	19	2	0	1186291	1186291	825387	295034	56905	0	188	30894	1186291	47.92	7430	4514	53	105	0
ERR1135229_bin.69	high	95.71	1.52	116	116	92	65	18	3	1762848	1762848	1675013	1478582	707255	183409	116	70895	1762848	44.89	21336	13086	26	52	0
ERR1135229_bin.74	high	90.82	0.48	291	291	178	75	5	0	2312102	2312102	1900895	1198611	156372	0	291	36673	2312102	43.75	10271	5797	71	148	0
ERR1135229_bin.85	high	93.33	2.41	158	158	128	92	29	2	2423553	2423553	2320634	2055331	1048497	114231	158	63835	2423553	46.64	21941	13401	37	72	0
ERR1135229_bin.91	high	91.53	1.8	190	190	122	52	6	1	1698776	1698776	1442731	935527	201701	51376	190	51376	1698776	47.98	11761	6727	45	94	0
ERR1135229_bin.94	medium	76.11	1.23	287	287	159	81	21	1	2674564	2674564	2220754	1676005	719151	67733	287	67733	2674564	28.23	15345	6516	53	122	0
ERR1135229_bin.99	medium	78.99	1.89	197	197	123	45	4	0	1614132	1614132	1338256	799897	149010	0	197	47275	1614132	49.06	9995	6050	46	100	0
ERR1135230_bin.1	high	97.9	0.14	144	144	98	67	33	17	2912517	2912517	2747995	2509782	1965514	1356556	144	149652	2912517	35.69	48088	17544	20	44	0
ERR1135230_bin.10	high	92.33	2.42	166	166	118	68	26	3	2164293	2164293	1993742	1628316	944611	168670	166	60860	2164293	44.31	21416	10014	32	68	0
ERR1135230_bin.13	high	95.19	0.65	144	144	112	83	36	7	2480664	2480664	2371319	2169852	1392556	449341	144	84621	2480664	46.46	26361	15516	31	60	0
ERR1135230_bin.14	high	95.97	1.51	296	296	185	105	25	1	2979173	2979173	2588087	2001490	785622	58912	296	58912	2979173	40.18	14781	8140	64	131	0
ERR1135230_bin.20	medium	81.08	0.91	202	202	78	16	0	0	1101464	1101464	657004	213224	0	0	202	22082	1101464	47.84	5899	3928	59	117	0
ERR1135230_bin.32	high	93.26	2.41	165	165	95	59	12	2	1769595	1769595	1532984	1265102	492774	127840	165	69860	1769595	26.35	17671	8836	31	66	0
ERR1135230_bin.33	medium	87.69	3.67	226	226	154	74	6	0	2023206	2023206	1766681	1218781	183057	0	226	37129	2023206	44.9	11667	6655	56	111	0
ERR1135230_bin.38	medium	96.19	5.77	220	220	136	73	35	4	2630987	2630987	2342027	1896743	1308942	227580	220	60852	2630987	36.09	23935	9244	36	81	0
ERR1135230_bin.42	high	95.1	0.7	111	111	89	66	29	6	2163128	2163128	2082810	1928382	1302281	472387	111	114069	2163128	39.33	31587	17066	22	44	0
ERR1135230_bin.44	high	94.99	2.74	147	147	113	63	16	0	1723299	1723299	1595210	1226892	505967	0	147	46866	1723299	44.94	16142	9460	34	70	0
ERR1135230_bin.46	high	90.04	2.9	180	180	115	60	22	3	2053942	2053942	1829021	1443230	808161	199072	180	89139	2053942	37.86	18838	8145	33	71	0
ERR1135230_bin.49	medium	77.91	1.01	424	424	199	54	3	0	2628308	2628308	1816744	796458	82545	0	424	29805	2628308	43.19	7371	4511	116	232	0
ERR1135230_bin.52	medium	82.76	0	233	233	123	40	1	0	1554277	1554277	1143987	553642	26055	0	233	26055	1554277	46.47	7901	4911	66	128	0
ERR1135230_bin.53	medium	76.01	2.42	260	260	123	39	9	2	1889721	1889721	1398446	823790	387981	130151	260	79986	1889721	47.81	8240	4816	53	127	0
ERR1135230_bin.57	medium	88.3	1.98	280	280	165	74	15	1	2503437	2503437	2096120	1440371	530730	50906	280	50906	2503437	43.53	12327	6663	58	129	0
ERR1135230_bin.6	medium	82.13	1.16	255	255	139	51	4	0	1814182	1814182	1388420	770561	121078	0	255	41955	1814182	44.4	8869	5157	66	134	0
ERR1135230_bin.61	high	97.67	1.4	87	87	76	62	30	8	2184678	2184678	2141711	2043494	1528740	717354	87	202624	2184678	43.3	37536	21978	17	35	0
ERR1135231_bin.22	medium	83.81	1.69	212	212	130	37	1	0	1524550	1524550	1217881	550082	39341	0	212	39341	1524550	48.22	8217	5561	61	117	0
ERR1135231_bin.25	medium	88.68	1.32	303	303	187	65	5	0	2268283	2268283	1856070	1020419	177516	0	303	45972	2268283	48.34	8807	5572	78	158	0
ERR1135231_bin.32	high	91.54	2.65	284	284	148	49	2	0	1891130	1891130	1404192	711101	60143	0	284	34907	1891130	38.51	8251	4918	76	151	0
ERR1135231_bin.33	high	95.56	0.19	128	128	100	76	37	7	2422185	2422185	2319404	2145884	1524787	426286	128	74570	2422185	46.71	31462	17334	27	52	0
ERR1135231_bin.34	medium	79.31	0	241	241	158	81	15	2	2422644	2422644	2116447	1545755	551810	105240	241	54777	2422644	45.36	13424	8092	52	111	0
ERR1135231_bin.4	high	90.06	0.67	117	117	84	57	15	6	1738209	1738209	1617226	1419349	704204	395015	117	80314	1738209	27.16	22065	12806	23	48	0
ERR1135231_bin.41	high	90.68	1.74	113	113	93	54	24	4	1835439	1835439	1761705	1475805	957655	280058	113	80313	1835439	37.79	26730	14400	23	46	0
ERR1135231_bin.42	high	96.86	2.88	156	156	123	84	26	5	2382292	2382292	2264509	1991781	1077203	328797	156	81529	2382292	43.99	22553	12913	31	66	0
ERR1135231_bin.48	high	97.84	1.52	126	126	101	61	17	3	1760138	1760138	1666735	1377691	678091	201090	126	90557	1760138	44.91	19460	10834	27	56	0
ERR1135231_bin.49	medium	87.48	0.74	145	145	121	94	31	7	2440409	2440409	2348121	2149075	1189974	405056	145	64130	2440409	43.48	21302	14254	33	68	0
ERR1135231_bin.5	medium	80.55	2.85	223	223	132	52	5	0	1734729	1734729	1413720	846794	148951	0	223	34646	1734729	41.17	9597	6006	55	112	0
ERR1135231_bin.59	medium	77	1.49	244	244	128	44	3	0	1670133	1670133	1251270	669071	104689	0	244	48473	1670133	54.4	8077	4991	63	129	0
ERR1135231_bin.61	medium	86.66	4.32	188	188	137	73	10	0	1939221	1939221	1753715	1302404	336967	0	188	42504	1939221	45.07	13370	8097	45	91	0
ERR1135231_bin.64	high	95.48	0	124	124	87	49	16	6	1596074	1596074	1459284	1171425	678932	365107	124	70218	1596074	38.24	19495	9661	22	52	0
ERR1135231_bin.65	medium	86.41	1.35	246	246	176	82	6	0	2240860	2240860	1986055	1284284	190297	0	246	44086	2240860	50.58	11353	7506	67	128	0
ERR1135231_bin.7	high	90.14	0.8	176	176	131	74	24	9	2442373	2442373	2263470	1856898	1033658	571658	176	90757	2442373	48.92	21059	10385	33	72	0
ERR1135231_bin.9	medium	81.1	1.84	214	214	158	86	10	1	2224391	2224391	2014245	1508504	385321	55763	214	55763	2224391	54.3	13218	8343	52	104	0
ERR1135232_bin.1	high	92.12	1.69	125	125	93	50	11	0	1395286	1395286	1275354	972983	404220	0	125	49597	1395286	41.15	13709	8383	27	59	0
ERR1135232_bin.13	high	94.54	0.56	215	215	159	90	24	3	2677513	2677513	2475933	1968003	930166	206355	215	77711	2677513	49.35	18445	9650	44	95	0
ERR1135232_bin.15	medium	78.11	0.2	270	270	140	35	1	0	1695507	1695507	1222574	487992	30210	0	270	30210	1695507	54.2	7313	4784	78	151	0
ERR1135232_bin.20	medium	80.32	2.28	387	387	195	50	1	0	2419250	2419250	1721120	718524	26446	0	387	26446	2419250	49.83	7050	4725	109	215	0
ERR1135232_bin.21	medium	78.74	1	203	203	118	34	2	0	1424327	1424327	1115432	536778	51786	0	203	26609	1424327	38.99	8094	5220	54	109	0
ERR1135232_bin.22	medium	86.54	0.32	168	168	124	76	24	5	2388148	2388148	2222012	1881968	1017182	379513	168	146835	2388148	49.29	21814	11969	32	68	0
ERR1135232_bin.24	medium	82.14	1.73	327	327	165	56	2	0	2119121	2119121	1549958	807651	54944	0	327	27868	2119121	47.3	7787	4718	86	174	0
ERR1135232_bin.27	high	92.88	0	119	119	88	57	18	0	1566582	1566582	1452741	1208673	610469	0	119	47446	1566582	38.45	20347	10906	26	54	0
ERR1135232_bin.29	high	91.51	0.44	290	290	184	78	9	1	2433198	2433198	2050811	1316276	282788	50078	290	50078	2433198	48.44	11012	6491	69	145	0
ERR1135232_bin.32	high	95.64	1.06	171	171	128	80	19	0	2125337	2125337	1965386	1637615	628180	0	171	43075	2125337	44.89	17711	10883	40	76	0
ERR1135232_bin.36	high	94	0.25	202	202	161	105	17	0	2588664	2588664	2442267	2017219	550935	0	202	49851	2588664	52.76	17625	10965	53	98	0
ERR1135232_bin.37	high	98.6	1.75	139	139	106	79	41	14	2757512	2757512	2641010	2458515	1885910	952141	139	92550	2757512	36.84	37973	18365	24	50	0
ERR1135232_bin.47	high	93.29	0	79	79	59	43	29	14	2160035	2160035	2086418	1962110	1742715	1214813	79	159321	2160035	44.39	57117	28791	12	25	0
ERR1135232_bin.49	medium	85.82	4.05	360	360	185	68	2	0	2362401	2362401	1739546	943343	61205	0	360	35791	2362401	50.42	7986	4821	95	192	0
ERR1135232_bin.54	medium	85.21	0.7	222	222	131	54	1	0	1682002	1682002	1349188	814693	28286	0	222	28286	1682002	46.58	9840	5663	57	115	0
ERR1135232_bin.55	high	93.7	2.41	111	111	89	73	36	9	2456937	2456937	2376625	2258208	1627028	613613	111	138410	2456937	46.63	37347	20319	24	46	0
ERR1135232_bin.58	medium	86.23	0	232	232	130	39	7	0	1686775	1686775	1329519	684401	211865	0	232	40518	1686775	52.8	8400	5410	57	118	0
ERR1135232_bin.59	high	92.74	0.37	225	225	153	88	11	1	2206448	2206448	1929503	1458346	363188	67229	225	67229	2206448	51.98	12233	8103	57	110	0
ERR1135232_bin.8	high	94.29	0.95	123	123	99	63	25	3	1957943	1957943	1864706	1596065	965928	226268	123	84915	1957943	47.56	24971	13540	26	53	0
ERR1135233_bin.14	medium	75.17	2.59	147	147	124	84	27	4	2372497	2372497	2287756	2001036	1060148	255926	147	79247	2372497	46.77	23419	13289	33	66	0
ERR1135233_bin.17	medium	87.82	1.87	247	247	180	95	18	2	2611685	2611685	2364149	1750577	614924	105412	247	53802	2611685	45.29	13259	8386	58	118	0
ERR1135233_bin.18	medium	76.08	3.16	311	311	154	43	2	0	1934756	1934756	1385725	631302	53835	0	311	27160	1934756	44.59	7178	4533	83	168	0
ERR1135233_bin.19	medium	81.46	4.41	293	293	168	68	9	1	2410546	2410546	1965681	1276205	354644	57581	293	57581	2410546	43.19	10635	5830	62	139	0
ERR1135233_bin.28	medium	83.18	1.96	195	195	89	46	2	0	1313480	1313480	936635	662254	60236	0	195	31630	1313480	38.98	10386	4636	46	99	0
ERR1135233_bin.32	high	94.27	3.14	159	159	138	101	35	10	2899920	2899920	2823525	2547616	1535812	675837	159	83171	2899920	46.61	28155	13871	32	70	0
ERR1135233_bin.39	medium	79.18	4.37	237	237	134	43	6	0	1679440	1679440	1306601	683471	186844	0	237	34476	1679440	47.2	8419	5241	61	125	0
ERR1135233_bin.4	medium	89.89	0.62	190	190	148	94	16	4	2392482	2392482	2237326	1826095	633152	239572	190	78849	2392482	43.4	15852	10496	46	91	0
ERR1135233_bin.40	medium	83.28	0.69	279	279	116	26	0	0	1514996	1514996	925692	325179	0	0	279	21584	1514996	38.81	5929	4043	85	163	0
ERR1135233_bin.45	high	90.95	1.72	291	291	174	66	4	0	2179170	2179170	1737091	985014	122332	0	291	34960	2179170	31.94	9429	5489	77	155	0
ERR1135233_bin.49	medium	80.18	2.13	238	238	140	61	10	0	1958081	1958081	1605089	1051726	293622	0	238	40008	1958081	47.3	11154	6100	55	115	0
ERR1135233_bin.50	medium	79.31	1.72	164	164	120	79	20	6	2208434	2208434	2041477	1731803	785807	335461	164	61193	2208434	44.51	20695	10721	35	72	0
ERR1135233_bin.67	medium	75.51	0	298	298	124	35	2	0	1726701	1726701	1118094	516689	69332	0	298	37785	1726701	40.06	6495	4063	80	164	0
ERR1135234_bin.16	medium	87.04	2.41	235	235	159	73	8	0	2174708	2174708	1907395	1286405	255107	0	235	49366	2174708	43.96	12749	7330	56	114	0
ERR1135234_bin.18	high	93.8	1.45	149	149	112	81	22	2	2050239	2050239	1912389	1680397	773229	109360	149	56601	2050239	45.08	20190	11619	34	68	0
ERR1135234_bin.19	medium	80.31	0.7	202	202	82	23	0	0	1135395	1135395	702347	302206	0	0	202	23723	1135395	48.14	6149	4283	58	115	0
ERR1135234_bin.2	medium	81.85	0	257	257	119	27	0	0	1571535	1571535	1053352	395236	0	0	257	24380	1571535	52.84	6693	4467	74	146	0
ERR1135234_bin.23	medium	89.84	4.94	234	234	141	55	8	0	1890872	1890872	1549125	945133	253093	0	234	38604	1890872	47.53	9684	5977	56	117	0
ERR1135234_bin.31	high	91.03	3.41	244	244	175	88	16	0	2506990	2506990	2261372	1638411	530570	0	244	48512	2506990	49.94	13536	7964	56	116	0
ERR1135234_bin.38	high	95.19	1.76	123	123	105	83	34	10	2586526	2586526	2523830	2384323	1579516	653389	123	84757	2586526	46.42	34096	18321	25	51	0
ERR1135234_bin.40	medium	87.04	0.6	288	288	188	65	8	1	2304354	2304354	1956494	1085159	282374	63395	288	63395	2304354	48.31	9503	6293	72	147	0
ERR1135234_bin.44	high	91.91	1.99	356	356	196	86	8	0	2806237	2806237	2223035	1435173	256277	0	356	40852	2806237	49.37	10162	5896	83	175	0
ERR1135234_bin.51	high	98.24	0.29	67	67	57	46	28	15	2356005	2356005	2323314	2241510	1931994	1463448	67	333433	2356005	36.74	64069	32533	11	23	0
ERR1135234_bin.61	medium	84.37	2.62	271	271	188	88	12	2	2578029	2578029	2273790	1534103	419660	108140	271	58076	2578029	52.24	11570	7858	66	133	0
ERR1135234_bin.64	high	90.52	1.12	173	173	93	35	0	0	1179795	1179795	888287	474795	0	0	173	22400	1179795	42.29	8445	5026	48	93	0
ERR1135234_bin.66	high	92.94	0.68	187	187	137	74	20	4	2477430	2477430	2284927	1815367	948692	386702	187	109733	2477430	48.98	18838	9562	34	79	0
ERR1135234_bin.68	medium	89.26	0.83	201	201	152	86	19	3	2472228	2472228	2286519	1795801	709758	163944	201	57329	2472228	43.4	17300	9887	45	92	0
ERR1135234_bin.74	high	94.61	0.24	102	102	83	56	22	8	1916072	1916072	1845643	1653962	1114153	670594	102	253434	1916072	46.32	29126	14834	17	40	0
ERR1135235_bin.13	high	95.04	1.27	108	108	94	77	54	21	3174966	3174966	3123429	2995066	2598660	1440941	108	114829	3174966	46.72	44388	28237	25	46	0
ERR1135235_bin.16	high	95.8	0.84	60	60	43	36	24	15	2188379	2188379	2132069	2087555	1894221	1552104	60	165975	2188379	36.05	91915	46070	9	17	0
ERR1135235_bin.17	medium	85.94	1.68	224	224	130	50	3	0	1682242	1682242	1332557	758967	83604	0	224	30790	1682242	49.48	9729	5627	59	117	0
ERR1135235_bin.20	high	97.9	2.8	134	134	93	63	35	19	2930351	2930351	2794080	2566488	2128821	1523190	134	165174	2930351	35.73	52778	23824	18	38	0
ERR1135235_bin.27	medium	84.09	0.89	212	212	117	45	2	0	1539703	1539703	1192526	679726	55600	0	212	30493	1539703	45.01	9354	5144	55	110	0
ERR1135235_bin.31	medium	89.81	0.5	288	288	193	80	6	0	2367335	2367335	2024667	1241365	193640	0	288	43172	2367335	48.27	10255	6133	75	148	0
ERR1135235_bin.32	high	99.3	0.7	109	109	88	65	31	8	2198771	2198771	2118217	1957673	1377084	552826	109	103150	2198771	39.27	32868	18816	22	44	0
ERR1135235_bin.33	medium	83.89	2.3	211	211	157	86	19	3	2498008	2498008	2300678	1768052	726079	193696	211	72277	2498008	52.33	16741	9163	45	97	0
ERR1135235_bin.34	high	90.52	0.97	146	146	102	62	17	3	1833174	1833174	1678254	1395102	663043	203150	146	91360	1833174	37.78	17673	10203	29	61	0
ERR1135235_bin.36	high	93.43	1.4	174	174	128	77	17	1	2090954	2090954	1916946	1556700	625417	50148	174	50148	2090954	43.42	17133	9707	38	79	0
ERR1135235_bin.39	medium	78.62	0	108	108	88	66	34	10	2329496	2329496	2254383	2095212	1572007	695332	108	131438	2329496	46.76	36292	20064	21	42	0
ERR1135235_bin.43	high	97.8	0	66	66	59	53	36	16	2253756	2253756	2226723	2185730	1883994	1145139	66	119376	2253756	44.69	50980	29228	16	30	0
ERR1135235_bin.44	medium	89.51	3.5	365	365	180	54	3	0	2335347	2335347	1672564	836659	98133	0	365	40368	2335347	38.43	7153	4582	95	197	0
ERR1135235_bin.46	high	90.3	0.7	137	137	95	56	13	1	1544005	1544005	1386101	1100015	457534	50163	137	50163	1544005	49.44	15841	8763	30	63	0
ERR1135235_bin.47	high	90.3	1.4	124	124	87	48	9	0	1309533	1309533	1174378	885738	288739	0	124	44746	1309533	48.05	14815	8404	30	59	0
ERR1135235_bin.59	high	91.9	0.93	210	210	155	86	10	2	2190677	2190677	1997190	1507182	366734	107233	210	56759	2190677	52.04	13445	8405	52	101	0
ERR1135235_bin.60	medium	84.9	0	96	96	84	64	34	20	2895284	2895284	2851274	2693846	2196621	1750779	96	146394	2895284	43.89	66649	25668	16	34	0
ERR1135235_bin.63	medium	75.07	1.12	174	174	80	12	0	0	949398	949398	616348	143819	0	0	174	15331	949398	42.43	6211	4062	55	102	0
ERR1135235_bin.68	medium	96.6	5.07	301	301	192	89	13	1	2712368	2712368	2313078	1602366	436304	53257	301	53257	2712368	44	11450	6389	67	143	0
ERR1135236_bin.11	high	94.86	0.8	160	160	114	63	12	0	1746935	1746935	1571316	1191429	404457	0	160	46224	1746935	48.52	13221	8980	37	76	0
ERR1135236_bin.20	medium	89.58	0.95	333	333	176	60	2	0	2208362	2208362	1659112	856386	63544	0	333	36110	2208362	48.56	7975	5010	89	176	0
ERR1135236_bin.37	high	92.42	0.74	205	205	149	80	12	1	2201817	2201817	1996687	1486774	426235	65913	205	65913	2201817	52.05	14709	9052	47	98	0
ERR1135236_bin.40	high	92.4	0.26	207	207	165	84	5	0	2055006	2055006	1899958	1320317	151536	0	207	40109	2055006	52.84	12750	7978	58	110	0
ERR1135236_bin.45	high	95.93	0.65	150	150	117	84	36	5	2467554	2467554	2353881	2118533	1337235	284840	150	72792	2467554	46.59	26499	15376	33	64	0
ERR1135236_bin.47	high	93.86	0.19	172	172	137	99	26	3	2511985	2511985	2383294	2089860	958612	169331	172	58098	2511985	43.44	20018	12103	40	81	0
ERR1135236_bin.48	medium	80.86	2.32	241	241	119	35	1	0	1567545	1567545	1127640	518274	26540	0	241	26540	1567545	46.71	8088	4825	65	129	0
ERR1135236_bin.49	high	98	1.52	136	136	107	66	17	1	1808087	1808087	1699673	1385692	629025	85444	136	85444	1808087	44.78	18524	10271	31	64	0
ERR1135236_bin.7	medium	84.36	0.37	369	369	195	63	3	0	2474345	2474345	1842085	923893	82638	0	369	29323	2474345	45.42	8124	4914	99	198	0
ERR1135237_bin.10	high	94.48	0.19	114	114	95	76	37	6	2416544	2416544	2349255	2221443	1579742	437258	114	148039	2416544	46.6	33816	19715	25	48	0
ERR1135237_bin.18	high	94.8	0.85	190	190	150	95	22	4	2531870	2531870	2387438	1978330	899023	269940	190	85912	2531870	53.81	17026	10637	41	88	0
ERR1135237_bin.2	medium	86.54	3.52	307	307	184	75	5	0	2456296	2456296	2004479	1210263	164742	0	307	47870	2456296	50.4	9844	6137	77	155	0
ERR1135237_bin.20	medium	89.87	1.64	308	308	198	72	4	1	2409789	2409789	2018903	1147478	147421	51073	308	51073	2409789	48.39	9603	5963	78	160	0
ERR1135237_bin.21	medium	86.28	1.8	189	189	124	45	8	2	1678439	1678439	1441254	890460	331070	134337	189	68761	1678439	54.28	10561	6170	41	92	0
ERR1135237_bin.25	medium	77.12	0.74	216	216	76	17	0	0	1134725	1134725	637675	250626	0	0	216	22788	1134725	39.56	5518	3824	63	126	0
ERR1135237_bin.26	medium	89.57	2.45	151	151	95	44	4	0	1284492	1284492	1078416	714450	126740	0	151	36265	1284492	48.15	11443	6388	38	75	0
ERR1135237_bin.27	medium	89.84	2.16	216	216	129	57	8	1	1847109	1847109	1534908	1013822	250295	51921	216	51921	1847109	47.57	11901	6327	49	104	0
ERR1135237_bin.3	high	91.44	1.3	204	204	147	78	24	5	2452422	2452422	2236281	1754372	947087	333693	204	95152	2452422	48.89	17790	8953	38	88	0
ERR1135237_bin.35	high	96.96	2.67	163	163	120	66	14	0	1753541	1753541	1595646	1211094	456472	0	163	40448	1753541	44.87	13676	8259	39	78	0
ERR1135237_bin.37	medium	83.21	0.11	173	173	108	33	2	0	1221622	1221622	982661	455604	53291	0	173	27761	1221622	42.22	8258	5646	50	96	0
ERR1135237_bin.39	high	93.85	1.54	59	59	44	31	7	0	790012	790012	736233	636051	240480	0	59	41673	790012	26.5	19369	11348	15	27	0
ERR1135237_bin.42	medium	77.59	0	164	164	134	87	23	3	2306839	2306839	2191808	1836337	840317	186853	164	67888	2306839	43.46	18950	11403	38	78	0
ERR1135237_bin.45	medium	77.59	0	204	204	156	80	10	0	2063023	2063023	1884006	1360045	300723	0	204	42424	2063023	52.4	13271	7810	52	102	0
ERR1135237_bin.47	medium	84.64	0.41	218	218	98	34	1	0	1359840	1359840	929186	483179	27154	0	218	27154	1359840	38.89	7341	4323	57	118	0
ERR1135237_bin.51	medium	78.21	0	266	266	185	88	14	1	2653200	2653200	2356668	1638610	477970	65490	266	65490	2653200	45.3	12975	7583	61	128	0
ERR1135237_bin.52	high	94.94	0.13	103	103	75	48	19	6	1559539	1559539	1453335	1261899	817605	364692	103	71070	1559539	38.36	27725	11734	18	40	0
ERR1135238_bin.11	high	91.48	0.31	145	145	120	86	33	5	2413353	2413353	2326493	2086660	1280972	297047	145	64361	2413353	46.86	25505	13881	31	63	0
ERR1135238_bin.12	medium	77.96	0	133	133	94	43	7	0	1270260	1270260	1126589	773804	224300	0	133	39714	1270260	48.99	12908	6809	31	65	0
ERR1135238_bin.14	medium	88.21	2.04	224	224	151	73	9	1	2050822	2050822	1793253	1234679	311526	67084	224	67084	2050822	52.1	12376	6972	55	110	0
ERR1135238_bin.15	medium	83.21	6.56	261	261	158	58	10	0	2071670	2071670	1696554	979430	297269	0	261	41984	2071670	47.76	9566	6138	64	132	0
ERR1135238_bin.20	medium	83.06	1.43	202	202	128	56	5	0	1713150	1713150	1442461	936151	187483	0	202	45797	1713150	55.53	10878	6499	49	100	0
ERR1135238_bin.22	high	94.2	4.29	171	171	128	74	25	5	2533572	2533572	2371583	1974323	1202746	540928	171	222696	2533572	49.06	23645	11493	28	67	0
ERR1135238_bin.27	medium	83.38	1.35	215	215	125	44	5	0	1611284	1611284	1285643	701861	159596	0	215	36948	1611284	54.17	9249	5500	55	111	0
ERR1135238_bin.32	high	92.53	0.86	146	146	123	86	30	3	2458205	2458205	2369654	2084422	1155531	242314	146	120162	2458205	43.54	24118	13874	34	67	0
ERR1135238_bin.4	medium	89.43	0.5	303	303	196	75	3	0	2397508	2397508	2004453	1157093	107279	0	303	42486	2397508	48.4	9477	6200	80	159	0
ERR1135238_bin.42	medium	76.68	1.89	302	302	150	45	4	0	1968595	1968595	1431864	711679	114007	0	302	33296	1968595	48.36	7574	4732	77	160	0
ERR1135238_bin.49	medium	79.94	0.42	93	93	70	41	14	2	1243218	1243218	1149783	923307	487703	102443	93	51593	1243218	38.8	20425	9966	20	42	0
ERR1135238_bin.50	high	96.25	0.75	92	92	74	49	16	3	1449315	1449315	1381821	1198480	676561	198467	92	74914	1449315	41.06	21770	12066	19	40	0
ERR1135238_bin.6	medium	88.7	1.93	113	113	91	59	23	5	1840550	1840550	1760898	1530815	936473	318616	113	75067	1840550	37.91	25756	13536	23	46	0
ERR1135238_bin.9	medium	83.14	0	218	218	101	32	2	0	1368530	1368530	957108	469729	56255	0	218	30733	1368530	38.93	7380	4615	57	116	0
ERR1135239_bin.11	high	92.57	1.7	139	139	102	78	32	5	2549606	2549606	2414135	2239758	1465664	444526	139	157525	2549606	46.71	30162	16239	26	54	0
ERR1135239_bin.18	medium	84.67	0.68	283	283	178	64	4	0	2123799	2123799	1744456	930202	110969	0	283	30409	2123799	50.61	9129	5821	78	151	0
ERR1135239_bin.23	high	91.28	1.89	244	244	169	89	12	1	2550360	2550360	2274278	1692976	458316	58259	244	58259	2550360	52.34	15017	8019	55	114	0
ERR1135239_bin.30	medium	89.9	1.11	193	193	126	73	22	5	2376145	2376145	2124669	1740101	962004	401391	193	142491	2376145	49.3	18435	9285	33	78	0
ERR1135239_bin.32	medium	82.37	0.93	278	278	150	55	3	0	1953933	1953933	1488440	846524	102113	0	278	40612	1953933	50.17	8108	5285	70	146	0
ERR1135239_bin.33	high	94.69	0.87	103	103	77	44	15	3	1421678	1421678	1320959	1095187	620836	173825	103	61325	1421678	41.16	20006	11084	20	42	0
ERR1135239_bin.37	medium	83.24	0.74	259	259	175	76	6	0	2240698	2240698	1918014	1231525	183803	0	259	38187	2240698	50.2	11304	6527	66	134	0
ERR1135239_bin.4	medium	88.12	1.76	279	279	160	56	6	0	2065286	2065286	1644704	920522	197663	0	279	47700	2065286	48.52	8889	5557	69	142	0
ERR1135239_bin.43	medium	89.66	6.9	290	290	181	73	6	0	2287053	2287053	1886776	1129857	195040	0	290	46192	2287053	48.47	9983	6095	75	151	0
ERR1135239_bin.48	medium	84.24	0.12	227	227	83	19	1	0	1246272	1246272	733266	289448	31582	0	227	31582	1246272	39.41	5928	3976	63	128	0
ERR1135239_bin.5	medium	87.07	1.3	226	226	153	68	7	2	2048190	2048190	1775823	1158571	276825	115479	226	58765	2048190	52.03	11164	7079	56	114	0
ERR1135239_bin.50	medium	87.86	2.62	249	249	126	51	5	0	1800908	1800908	1355653	838942	159584	0	249	47971	1800908	47.54	9274	5020	58	126	0
ERR1135239_bin.54	high	98.32	0.34	161	161	121	83	33	9	2873231	2873231	2736840	2457601	1657197	840548	161	150058	2873231	39.14	29338	14354	25	58	0
ERR1135240_bin.10	medium	77.59	0	150	150	124	84	27	8	2461381	2461381	2360864	2058910	1083159	492237	150	75475	2461381	43.4	22481	13853	34	67	0
ERR1135240_bin.17	high	93.99	2.46	257	257	154	81	21	5	2577337	2577337	2221357	1681111	798782	291879	257	65726	2577337	43.67	13239	7819	48	109	0
ERR1135240_bin.21	medium	87.46	0.34	129	129	114	88	29	5	2435910	2435910	2379235	2185046	1180802	342120	129	107251	2435910	54.49	24168	15423	31	61	0
ERR1135240_bin.25	medium	80.84	0.79	256	256	174	67	8	0	2216952	2216952	1910603	1152812	254911	0	256	41780	2216952	50.49	10513	6518	63	131	0
ERR1135240_bin.26	high	95.88	0.89	122	122	109	87	28	4	2266998	2266998	2216198	2052294	1086310	298983	122	93857	2266998	52.11	24786	15695	30	59	0
ERR1135240_bin.30	medium	81.61	1.41	279	279	135	40	4	0	1760048	1760048	1244905	581473	118916	0	279	34760	1760048	53.4	7324	4519	76	151	0
ERR1135240_bin.31	high	94.82	0.53	156	156	130	77	32	10	2609419	2609419	2510447	2135462	1437124	683205	156	161678	2609419	50.19	28076	13670	28	62	0
ERR1135240_bin.33	medium	89.71	2.29	196	196	145	79	12	0	2080270	2080270	1902563	1424449	390578	0	196	44437	2080270	44.97	14484	8723	47	94	0
ERR1135240_bin.43	medium	89.81	1.26	268	268	170	73	9	1	2263217	2263217	1897115	1239953	311065	52499	268	52499	2263217	48.56	10896	6042	63	135	0
ERR1135240_bin.45	high	97.76	1.52	104	104	88	59	23	3	1769802	1769802	1709246	1487985	912932	192235	104	91727	1769802	44.9	28057	14112	22	46	0
ERR1135240_bin.5	medium	89.84	1.45	199	199	137	61	8	1	1847479	1847479	1611519	1085350	259916	53875	199	53875	1847479	44.96	12525	7010	47	98	0
ERR1135240_bin.54	high	98.25	0.75	67	67	60	42	21	6	1478815	1478815	1454956	1316234	978323	455131	67	123158	1478815	40.99	36208	18440	14	27	0
ERR1135240_bin.59	medium	84.98	0.74	228	228	157	75	2	0	1966720	1966720	1691630	1102845	54862	0	228	27577	1966720	52.78	10935	6828	64	121	0
ERR1135240_bin.8	medium	87.23	0.63	221	221	126	46	5	1	1687568	1687568	1343168	775273	180292	53282	221	53282	1687568	52.77	9530	5681	54	112	0
ERR1135240_bin.9	medium	76.65	0.88	180	180	133	78	20	0	2109009	2109009	1933971	1522067	624789	0	180	38738	2109009	49.87	16996	9489	42	85	0
ERR1135241_bin.1	high	90.03	1.11	244	244	142	49	2	0	1715426	1715426	1334200	686833	54531	0	244	27311	1715426	52.89	8657	5470	68	133	0
ERR1135241_bin.10	high	98.66	0	85	85	74	54	26	11	1914379	1914379	1873695	1734670	1254765	726550	85	105144	1914379	39.47	39068	18955	17	34	0
ERR1135241_bin.17	medium	79.61	0.54	202	202	142	72	8	0	1965910	1965910	1744686	1223799	264140	0	202	41731	1965910	52.56	12349	7759	51	100	0
ERR1135241_bin.19	medium	75.86	3.45	200	200	166	88	18	1	2443393	2443393	2315441	1737358	658292	98352	200	98352	2443393	47.55	15518	9175	47	98	0
ERR1135241_bin.22	high	95.3	1.01	103	103	86	56	22	8	1862777	1862777	1796666	1576936	1001024	532706	103	96239	1862777	44.96	25822	15793	20	43	0
ERR1135241_bin.24	high	95.24	1.27	190	190	137	71	18	1	1972550	1972550	1779101	1322318	546855	52133	190	52133	1972550	39.51	14118	7542	43	90	0
ERR1135241_bin.28	medium	89.19	2.94	178	178	114	51	9	0	1610053	1610053	1369687	923754	286072	0	178	44212	1610053	44.99	11246	6526	40	86	0
ERR1135241_bin.3	high	90.34	0.48	178	178	129	81	12	1	2066104	2066104	1886162	1530104	404555	53215	178	53215	2066104	45.02	16509	9887	43	83	0
ERR1135241_bin.32	medium	83.15	1.46	146	146	119	73	18	7	2323760	2323760	2217425	1871116	950020	587985	146	133424	2323760	54.39	20812	13173	28	63	0
ERR1135241_bin.35	medium	85.38	1.12	214	214	154	74	13	1	2128410	2128410	1903470	1321375	395156	51322	214	51322	2128410	44.88	12412	7686	51	107	0
ERR1135241_bin.36	medium	82.6	0	151	151	109	47	7	0	1415433	1415433	1260945	816339	231688	0	151	42032	1415433	52.92	11750	7031	38	76	0
ERR1135241_bin.37	medium	83.72	0.42	216	216	154	89	15	0	2267154	2267154	2031640	1548940	460575	0	216	43025	2267154	50.5	13658	8533	53	106	0
ERR1135241_bin.38	high	92.56	0.48	160	160	126	80	17	1	2047200	2047200	1919785	1582586	569271	51723	160	51723	2047200	44.57	17014	10656	39	76	0
ERR1135241_bin.45	medium	93	5.63	179	179	150	97	42	12	3215526	3215526	3105380	2728793	1826767	794298	179	115389	3215526	51.44	28842	14918	35	72	0
ERR1135241_bin.59	medium	82.08	0.12	94	94	80	59	23	5	1677488	1677488	1627236	1479230	904032	289872	94	62588	1677488	52.54	25768	14660	21	41	0
ERR1135241_bin.6	high	94.99	0.69	237	237	188	110	23	3	2955525	2955525	2773340	2203453	815412	167166	237	56230	2955525	57.47	17681	9954	55	112	0
ERR1135241_bin.62	high	96.78	0.18	96	96	88	59	36	20	2797284	2797284	2768768	2559406	2190112	1642978	96	143354	2797284	50.24	64518	28822	16	33	0
ERR1135241_bin.64	medium	89.81	0.88	285	285	196	74	8	0	2355434	2355434	2029808	1193633	257223	0	285	41776	2355434	48.49	10376	6023	73	149	0
ERR1135241_bin.69	high	94.68	0.89	124	124	109	70	31	3	2140043	2140043	2082329	1784490	1112582	177089	124	65142	2140043	52.02	25763	14695	30	56	0
ERR1135241_bin.71	high	94.57	0.48	31	31	28	26	24	18	1813453	1813453	1803557	1791398	1753974	1525866	31	175216	1813453	47.24	81857	53792	9	15	0
ERR1135242_bin.11	medium	76.2	0.57	276	276	125	28	1	0	1625903	1625903	1083366	409511	27523	0	276	27523	1625903	54.05	6382	4382	79	155	0
ERR1135242_bin.20	medium	89.12	0.88	304	304	174	69	9	0	2385576	2385576	1907310	1163823	307834	0	304	47224	2385576	48.47	9821	5842	72	152	0
ERR1135242_bin.21	high	91.39	1.62	267	267	154	71	5	1	2162848	2162848	1760103	1176918	169879	51702	267	51702	2162848	38.69	10546	6050	62	129	0
ERR1135242_bin.25	high	91.46	1.6	280	280	182	99	28	5	3108980	3108980	2762418	2165065	1019264	291868	280	83816	3108980	42.88	18021	8282	54	118	0
ERR1135242_bin.27	high	93.82	0.75	73	73	56	44	20	8	1462038	1462038	1394325	1304538	906865	508717	73	93567	1462038	41.02	29841	18236	14	30	0
ERR1135242_bin.29	medium	79.88	1.11	275	275	182	68	5	0	2209570	2209570	1863036	1039706	148440	0	275	33111	2209570	50.44	9491	6173	75	146	0
ERR1135242_bin.31	medium	79.31	0	137	137	104	79	34	8	2470093	2470093	2347161	2173426	1437578	518589	137	97588	2470093	46.72	30535	16171	27	55	0
ERR1135242_bin.34	high	95.43	1.08	165	165	129	78	34	11	2748977	2748977	2621892	2258530	1539641	752049	165	98049	2748977	50.36	29244	14795	28	62	0
ERR1135242_bin.36	medium	86.91	0.76	252	252	162	70	10	0	2195478	2195478	1869008	1191128	319081	0	252	41765	2195478	47.57	10686	7092	61	125	0
ERR1135242_bin.38	medium	75.55	2.43	445	445	171	29	1	0	2334164	2334164	1375224	416116	32663	0	445	32663	2334164	43.92	5724	3873	132	258	0
ERR1135242_bin.40	high	95.83	1.59	167	167	137	90	30	6	2715299	2715299	2601074	2255709	1293278	451832	167	101985	2715299	49.14	24107	12263	33	71	0
ERR1135242_bin.42	high	96.14	2.25	118	118	87	46	14	2	1476443	1476443	1364757	1076771	546368	113252	118	58661	1476443	42.22	18106	9130	23	50	0
ERR1135242_bin.49	medium	75.42	1.22	275	275	128	30	0	0	1581268	1581268	1064713	402970	0	0	275	21330	1581268	47.65	6402	4306	81	154	0
ERR1135242_bin.5	high	90.87	0	258	258	141	41	5	0	1772228	1772228	1352124	639457	165485	0	258	42534	1772228	52.97	7999	5220	69	137	0
ERR1135242_bin.50	high	99.03	2.47	118	118	95	61	19	5	1814611	1814611	1735446	1480561	827859	278034	118	59136	1814611	44.9	20478	12499	23	51	0
ERR1135242_bin.55	medium	76.63	1.08	342	342	182	44	1	0	2116608	2116608	1550127	598039	28749	0	342	28749	2116608	52.96	7205	4814	100	190	0
ERR1135242_bin.68	high	93.01	0.69	168	168	134	81	16	0	2051513	2051513	1929122	1542907	513061	0	168	42527	2051513	45	15874	10173	42	81	0
ERR1135242_bin.7	medium	88.21	0.68	147	147	121	85	24	7	2462783	2462783	2369957	2101062	1124838	539383	147	156450	2462783	54.44	23981	13840	29	64	0
ERR1135243_bin.1	high	93.1	1.01	144	144	123	86	35	10	2661626	2661626	2589178	2318707	1466787	615195	144	80769	2661626	50.23	28148	16416	30	61	0
ERR1135243_bin.13	high	92.37	1.67	164	164	120	62	14	1	1788097	1788097	1623838	1223743	469216	54462	164	54462	1788097	47.64	15562	8209	36	76	0
ERR1135243_bin.16	medium	82.59	1.27	186	186	102	43	6	0	1388344	1388344	1088961	687888	178249	0	186	35227	1388344	34.59	9712	5337	44	93	0
ERR1135243_bin.18	high	92.67	0.72	89	89	77	56	27	9	1879590	1879590	1834409	1671216	1220733	629674	89	97554	1879590	46.58	33054	16864	17	37	0
ERR1135243_bin.19	medium	86.9	2.65	215	215	156	91	34	7	3021837	3021837	2803664	2340850	1455907	526961	215	114900	3021837	51.68	24810	10843	37	84	0
ERR1135243_bin.20	medium	76.59	1.35	251	251	121	31	1	0	1518843	1518843	1056177	439243	37349	0	251	37349	1518843	47.32	7081	4516	71	139	0
ERR1135243_bin.21	high	91.03	1.6	222	222	165	79	10	2	2165900	2165900	1954392	1354695	367350	107709	222	56932	2165900	52.19	11960	7824	55	110	0
ERR1135243_bin.22	medium	88.11	0.5	284	284	188	84	10	0	2391319	2391319	2040824	1332675	308161	0	284	41280	2391319	48.4	11040	6266	71	145	0
ERR1135243_bin.27	medium	75.95	1.48	278	278	112	24	0	0	1472693	1472693	896704	312323	0	0	278	19368	1472693	52.3	5757	3952	83	160	0
ERR1135243_bin.29	medium	89.45	0.63	231	231	139	51	3	1	1719871	1719871	1369511	744479	125013	59023	231	59023	1719871	52.75	8923	5615	64	124	0
ERR1135243_bin.32	medium	86.47	0.79	223	223	162	88	13	1	2340326	2340326	2110698	1575095	449598	64318	223	64318	2340326	50.32	13675	8347	53	108	0
ERR1135243_bin.37	high	94.81	0.48	136	136	100	70	28	5	2206233	2206233	2073659	1870911	1177656	323339	136	112210	2206233	44.31	27067	15729	26	53	0
ERR1135243_bin.4	high	92.48	2.24	116	116	96	74	43	8	2611797	2611797	2538681	2376419	1881066	780839	116	190037	2611797	47.53	31152	21851	23	47	0
ERR1135243_bin.46	high	95.35	1.18	150	150	126	87	25	7	2636556	2636556	2544495	2252451	1233768	525337	150	119740	2636556	53.89	23468	14724	29	65	0
ERR1135243_bin.51	high	90.52	1.34	131	131	112	79	22	5	2137808	2137808	2066374	1833287	886994	304190	131	75262	2137808	52.26	22963	13534	30	60	0
ERR1135243_bin.53	medium	79.43	0	115	115	95	72	29	9	2308040	2308040	2234766	2077280	1384883	705082	115	108659	2308040	49.38	32300	17355	21	46	0
ERR1135243_bin.54	medium	85.68	0.68	251	251	157	70	4	0	1983073	1983073	1655154	1062581	107466	0	251	30896	1983073	44.66	10693	5956	64	127	0
ERR1135243_bin.56	medium	75.86	0	167	167	115	84	31	6	2503671	2503671	2318734	2101422	1251520	382947	167	82381	2503671	46.73	24964	13382	32	65	0
ERR1135243_bin.6	medium	79.54	2.65	264	264	150	66	16	1	2321612	2321612	1902488	1308722	556775	60530	264	60530	2321612	54.73	11985	6373	53	121	0
ERR1135243_bin.61	medium	89.29	2.46	199	199	145	78	10	0	1987780	1987780	1794143	1322516	318636	0	199	46048	1987780	45.09	12742	8075	50	97	0
ERR1135243_bin.63	high	99.66	1.52	120	120	98	67	21	2	1806403	1806403	1730052	1493687	774822	102899	120	52617	1806403	44.92	20703	12403	27	55	0
ERR1135243_bin.68	medium	89.94	0.89	153	153	124	71	25	4	2332096	2332096	2225377	1830765	1069046	397532	153	208776	2332096	49.15	22906	11676	30	64	0
ERR1135244_bin.15	high	93.08	1.45	213	213	165	86	25	4	2630814	2630814	2462343	1883387	966007	222074	213	60022	2630814	50.16	17612	9083	42	96	0
ERR1135244_bin.19	high	97.76	1.65	110	110	89	67	18	2	1676999	1676999	1599365	1439539	674618	141666	110	90255	1676999	44.99	20023	12517	26	52	0
ERR1135244_bin.2	medium	88.3	1.07	288	288	169	66	7	0	2267403	2267403	1832429	1138375	220644	0	288	46492	2267403	48.46	10044	5556	66	145	0
ERR1135244_bin.23	medium	82.57	0.49	209	209	146	70	6	1	1887041	1887041	1661774	1130375	222780	56621	209	56621	1887041	52.23	11561	7164	53	105	0
ERR1135244_bin.27	medium	77.54	1	242	242	108	24	0	0	1390865	1390865	913608	327977	0	0	242	24687	1390865	48.26	6447	4220	70	137	0
ERR1135244_bin.34	high	92.59	1.09	154	154	104	56	9	0	1511820	1511820	1333942	987424	301706	0	154	44218	1511820	39	13185	7696	36	73	0
ERR1135244_bin.36	medium	75.57	0.65	162	162	127	71	19	3	2070588	2070588	1945433	1537787	714186	173881	162	62166	2070588	49.83	18975	9831	34	73	0
ERR1135244_bin.41	medium	77.61	3.86	181	181	122	63	7	0	1733048	1733048	1509580	1093952	215594	0	181	42362	1733048	45.42	12987	7389	44	88	0
ERR1135244_bin.43	medium	82.55	1.91	212	212	133	49	7	1	1781926	1781926	1477524	890863	250376	56917	212	56917	1781926	51.65	9693	6136	50	107	0
ERR1135244_bin.46	high	91.41	2.63	175	175	139	82	31	8	2808662	2808662	2679777	2253320	1430148	611381	175	108427	2808662	48.61	25539	11721	30	69	0
ERR1135244_bin.51	medium	87.36	0.34	221	221	139	79	15	3	2294263	2294263	1993828	1556770	605168	202925	221	74802	2294263	53.54	14332	8148	45	98	0
ERR1135244_bin.54	medium	85.49	0.56	140	140	118	82	25	3	2266803	2266803	2188727	1919474	959704	225330	140	90000	2266803	43.29	21751	13711	33	65	0
ERR1135244_bin.57	medium	76.12	0.13	79	79	63	39	13	2	1215831	1215831	1159690	982086	547600	141766	79	79346	1215831	38.89	23129	13646	16	33	0
ERR1135244_bin.62	medium	85.76	0.16	252	252	129	41	2	0	1679401	1679401	1234522	617473	64564	0	252	32690	1679401	52.88	8039	4882	66	135	0
ERR1135244_bin.64	high	95.1	0	93	93	73	53	32	13	2271671	2271671	2194478	2042054	1712049	1043015	93	142440	2271671	44.41	45820	27022	15	32	0
ERR1135244_bin.8	high	92.95	2.67	246	246	157	93	18	3	2589419	2589419	2269286	1823610	651285	158339	246	55433	2589419	46.65	14702	8417	51	107	0
ERR1135245_bin.12	medium	89.49	0.67	268	268	158	59	6	0	2036728	2036728	1648422	965342	177716	0	268	34952	2036728	37.6	9443	5598	65	136	0
ERR1135245_bin.14	high	95.07	1.81	132	132	114	69	20	2	1936894	1936894	1872482	1557641	730924	121987	132	62842	1936894	52.85	21694	12296	31	60	0
ERR1135245_bin.18	medium	86.87	1.11	172	172	102	51	9	0	1503901	1503901	1256915	878039	260008	0	172	31777	1503901	38.89	11671	6957	40	80	0
ERR1135245_bin.23	medium	82.58	0.12	191	191	120	56	4	0	1593238	1593238	1327149	871285	132833	0	191	42384	1593238	54.67	10591	6184	49	97	0
ERR1135245_bin.26	high	91.94	0	124	124	87	53	16	2	1575106	1575106	1446491	1196697	589958	128794	124	70237	1575106	49.09	21396	10551	25	52	0
ERR1135245_bin.27	medium	82.31	2.45	302	302	164	76	5	0	2233425	2233425	1747054	1141132	137386	0	302	32862	2233425	54.46	10074	5534	74	151	0
ERR1135245_bin.28	medium	86.09	1.79	256	256	137	46	1	0	1726785	1726785	1302350	680798	28204	0	256	28204	1726785	52.24	8096	5080	67	136	0
ERR1135245_bin.30	high	92.5	1.4	233	233	155	70	9	0	2032279	2032279	1750247	1154893	290737	0	233	48228	2032279	45.87	11364	6342	58	116	0
ERR1135245_bin.31	high	100	0	115	115	87	63	26	8	2221324	2221324	2119162	1947917	1343067	693753	115	127302	2221324	39.4	32768	17525	18	43	0
ERR1135245_bin.37	high	90.95	1.19	222	222	137	66	12	0	2093570	2093570	1790844	1297063	418309	0	222	43561	2093570	52.9	13912	6845	45	100	0
ERR1135245_bin.40	medium	87.36	0.67	316	316	161	64	3	0	2231675	2231675	1689894	1008435	98251	0	316	37353	2231675	40.27	9078	5173	76	158	0
ERR1135245_bin.41	medium	85.43	0.7	291	291	135	52	5	0	1992902	1992902	1434816	857037	154393	0	291	39796	1992902	40.34	8471	4798	68	148	0
ERR1135245_bin.43	high	96.51	0	119	119	101	70	24	3	2066424	2066424	2003935	1769839	985864	250189	119	94262	2066424	45.06	24303	14660	26	53	0
ERR1135245_bin.45	high	94.6	2.42	114	114	82	53	24	7	2008732	2008732	1886730	1685899	1196703	580286	114	132532	2008732	54.07	33473	16669	18	39	0
ERR1135245_bin.52	medium	85.77	1.88	402	402	142	39	2	0	2183698	2183698	1269575	574278	51379	0	402	26277	2183698	44.2	5907	3788	110	227	0
ERR1135245_bin.58	medium	85.01	2.42	227	227	119	32	1	0	1456415	1456415	1059939	432133	29586	0	227	29586	1456415	51.63	7787	4781	66	126	0
ERR1135245_bin.6	medium	89.26	2.27	122	122	89	47	8	0	1316587	1316587	1198519	886125	256136	0	122	45490	1316587	48.16	15615	8882	30	58	0
ERR1135245_bin.65	medium	86.06	1.51	189	189	130	59	9	0	1729894	1729894	1509713	990840	288811	0	189	47684	1729894	49.58	11081	7184	48	95	0
ERR1135245_bin.67	medium	93.26	5.73	272	272	138	74	11	1	2299838	2299838	1820154	1361103	391261	52730	272	52730	2299838	27.01	12102	6178	56	121	0
ERR1135245_bin.68	medium	88.34	0	98	98	76	50	16	1	1424606	1424606	1342227	1140011	602872	54917	98	54917	1424606	38.69	21240	11138	21	44	0
ERR1135245_bin.72	high	93.45	2.1	314	314	202	97	8	0	2667783	2667783	2245022	1490248	227974	0	314	36065	2667783	52.78	10775	6586	83	161	0
ERR1135245_bin.8	medium	86.49	1.19	200	200	148	87	19	4	2477687	2477687	2285373	1833737	767971	272779	200	77822	2477687	52.29	17171	9942	42	90	0
ERR1135245_bin.81	medium	88.93	0.88	324	324	182	64	2	0	2305252	2305252	1789787	964479	50949	0	324	25939	2305252	48.35	8327	5266	85	171	0
ERR1135245_bin.82	medium	86.33	0.71	125	125	75	50	13	2	1433062	1433062	1253279	1071531	483914	126095	125	66039	1433062	45.28	19603	9710	24	51	0
ERR1135245_bin.84	high	93.1	0.7	87	87	73	54	23	3	1527287	1527287	1474926	1340156	844913	179486	87	64929	1527287	49.4	28010	16590	20	39	0
ERR1135246_bin.1	medium	85.7	1.35	116	116	96	69	26	9	2281555	2281555	2200687	2001340	1324697	741974	116	148475	2281555	51.86	28678	15192	20	46	0
ERR1135246_bin.14	medium	84.82	0.68	128	128	104	80	29	9	2401709	2401709	2310830	2132717	1262075	582897	128	85623	2401709	54.53	26618	16969	27	55	0
ERR1135246_bin.18	medium	89.75	0.88	300	300	178	66	6	1	2317949	2317949	1869454	1085712	230608	69921	300	69921	2317949	48.41	9627	5788	74	154	0
ERR1135246_bin.20	medium	87.34	0.63	248	248	134	35	0	0	1602991	1602991	1186591	492491	0	0	248	22573	1602991	53.09	7670	4903	71	138	0
ERR1135246_bin.22	medium	79.41	1.61	228	228	120	42	2	0	1531297	1531297	1127878	586697	51913	0	228	26569	1531297	46.58	8416	4827	63	125	0
ERR1135246_bin.23	high	93.7	0.19	117	117	94	72	39	8	2397440	2397440	2322612	2167045	1637210	503021	117	87286	2397440	46.75	35940	19107	25	47	0
ERR1135246_bin.29	medium	78.99	2.02	350	350	175	49	1	0	2182596	2182596	1537273	667760	32242	0	350	32242	2182596	52.33	7000	4723	100	196	0
ERR1135246_bin.47	high	95.25	3.39	226	226	165	97	22	3	2747983	2747983	2520507	2007894	811792	183363	226	67796	2747983	45.17	17893	9626	50	103	0
ERR1135246_bin.51	high	92.78	1.4	173	173	117	63	11	1	1744978	1744978	1534696	1131065	370912	50503	173	50503	1744978	48.39	12534	8309	40	83	0
ERR1135246_bin.52	medium	86.99	1.51	266	266	147	59	4	0	1938642	1938642	1504695	872379	118788	0	266	33468	1938642	52.31	9498	5267	69	138	0
ERR1135246_bin.53	high	92.67	0.13	137	137	86	50	14	4	1571574	1571574	1380976	1120727	583025	240213	137	74027	1571574	38.19	18088	8716	24	57	0
ERR1135246_bin.54	high	95.38	2.2	163	163	132	81	26	2	2335107	2335107	2218740	1852883	979173	113120	163	58071	2335107	46.73	21631	11285	35	72	0
ERR1135246_bin.61	high	94.59	1.23	155	155	121	79	31	7	2470021	2470021	2345688	2031198	1254761	476364	155	96809	2470021	43.43	25831	12969	31	65	0
ERR1135246_bin.62	medium	87.7	2.14	177	177	118	65	16	2	1856019	1856019	1642700	1266484	537922	134074	177	79717	1856019	47.66	14579	8181	38	80	0
ERR1135246_bin.64	medium	80.29	3.76	242	242	165	64	10	0	2129547	2129547	1839744	1120389	325282	0	242	41979	2129547	47.41	10558	6391	59	123	0
ERR1135246_bin.68	medium	85.91	2.81	214	214	146	81	7	0	2029079	2029079	1778556	1308026	191605	0	214	29554	2029079	52.32	13009	7672	56	106	0
ERR1135246_bin.73	medium	76.56	1.42	160	160	125	76	20	1	2008892	2008892	1875400	1516328	673006	50757	160	50757	2008892	49.84	16611	10031	37	76	0
ERR1135247_bin.10	medium	100	5.64	203	203	142	69	7	0	1892726	1892726	1658389	1146995	228983	0	203	47292	1892726	55.12	11926	7179	51	102	0
ERR1135247_bin.11	high	92.41	0.63	242	242	136	43	5	1	1715248	1715248	1338926	685787	171599	56898	242	56898	1715248	52.87	8180	5461	62	126	0
ERR1135247_bin.14	high	96.14	0	83	83	75	57	16	4	1517195	1517195	1488036	1362937	716053	327837	83	102723	1517195	42.02	22238	14798	18	39	0
ERR1135247_bin.18	high	91.83	1.23	169	169	130	86	27	7	2522963	2522963	2377258	2051197	1127970	468116	169	87273	2522963	49.09	21127	12442	33	73	0
ERR1135247_bin.20	high	96.33	0.75	174	174	124	62	9	1	1781524	1781524	1602627	1154342	349588	70170	174	70170	1781524	48.36	13518	8124	39	83	0
ERR1135247_bin.21	high	95.51	2.79	140	140	114	78	32	11	2525003	2525003	2434082	2182063	1423579	644750	140	75034	2525003	46.65	32154	15373	27	56	0
ERR1135247_bin.23	medium	87.63	1.65	244	244	176	81	11	1	2347468	2347468	2089999	1399691	366804	69509	244	69509	2347468	50.33	11750	7505	61	124	0
ERR1135247_bin.26	medium	81.03	0	219	219	151	75	7	1	2082647	2082647	1824715	1266113	244068	51697	219	51697	2082647	52.11	11823	7579	55	109	0
ERR1135247_bin.27	medium	85.77	2.86	241	241	146	71	9	0	2041328	2041328	1708803	1175360	273013	0	241	46758	2041328	52.89	12120	6524	57	116	0
ERR1135247_bin.28	medium	87.77	0	63	63	54	38	23	10	1583233	1583233	1552567	1436406	1206919	747104	63	135214	1583233	52.58	46094	26930	11	23	0
ERR1135247_bin.30	high	93.33	1.05	133	133	101	75	23	3	2037465	2037465	1927985	1749383	957503	283047	133	111593	2037465	47.57	21465	13433	26	56	0
ERR1135247_bin.31	high	98.79	0.29	66	66	58	50	29	15	2356059	2356059	2327898	2273338	1911547	1416971	66	315286	2356059	36.8	64069	31778	11	24	0
ERR1135247_bin.35	medium	87.55	0.63	305	305	198	65	3	0	2339181	2339181	1960330	1002790	95711	0	305	36066	2339181	48.32	9106	6134	83	162	0
ERR1135247_bin.48	medium	87.88	0.51	216	216	158	74	2	0	1907974	1907974	1689495	1093394	55156	0	216	28491	1907974	52.97	11219	7249	61	115	0
ERR1135247_bin.49	medium	78.98	1.4	186	186	80	11	1	0	1018505	1018505	645309	168454	37254	0	186	37254	1018505	48.19	6220	4128	56	107	0
ERR1135247_bin.5	high	97.2	1.63	183	183	127	81	26	5	2503587	2503587	2306419	1962456	1056685	303568	183	70908	2503587	35.33	22058	11616	35	74	0
ERR1135247_bin.51	medium	89.92	0.59	188	188	153	99	24	0	2376617	2376617	2250115	1876551	725574	0	188	37055	2376617	50.18	16692	11164	47	91	0
ERR1135247_bin.53	high	91.44	2.28	309	309	198	78	7	0	2572310	2572310	2167446	1320425	207857	0	309	33839	2572310	50.16	10219	6340	75	156	0
ERR1135247_bin.54	high	98.88	0.75	69	69	54	39	22	10	1511044	1511044	1454552	1344583	1047846	625830	69	93338	1511044	40.99	42737	21773	13	26	0
ERR1135247_bin.55	medium	84.35	0	38	38	32	27	17	7	1360498	1360498	1338403	1299134	1104057	715998	38	199269	1360498	41.41	56392	33528	7	15	0
ERR1135247_bin.59	high	96.74	0.7	107	107	88	64	30	6	2028952	2028952	1954801	1779128	1251931	435104	107	106514	2028952	39.49	29118	16708	22	44	0
ERR1135247_bin.60	medium	83.57	1.65	366	366	201	68	2	0	2548281	2548281	1952151	1027342	70205	0	366	42204	2548281	49.23	8391	5269	96	194	0
ERR1135247_bin.64	medium	77.05	1.23	329	329	169	42	0	0	2049749	2049749	1477917	584138	0	0	329	24103	2049749	45.68	7152	4632	95	182	0
ERR1135247_bin.69	high	92.19	1.74	94	94	76	52	20	1	1484113	1484113	1416162	1228765	733152	50536	94	50536	1484113	44.66	24923	12325	21	42	0
ERR1135247_bin.71	medium	81.68	5.17	229	229	147	65	13	0	2056394	2056394	1752051	1162961	390151	0	229	41739	2056394	47.83	12273	6774	53	112	0
ERR1135247_bin.8	medium	75.82	0.89	268	268	106	18	0	0	1381541	1381541	814123	224853	0	0	268	16464	1381541	52.29	5624	3849	83	158	0
ERR1135248_bin.10	high	98.14	2.12	81	81	65	47	17	7	1469203	1469203	1414767	1279393	785536	438772	81	93593	1469203	41.03	27507	16442	16	34	0
ERR1135248_bin.16	high	95.19	0.49	119	119	102	75	37	4	2405710	2405710	2344933	2149320	1493243	268346	119	107670	2405710	46.62	32926	18862	27	52	0
ERR1135248_bin.20	high	99.22	1.52	135	135	100	66	16	6	1854389	1854389	1724561	1487845	713686	361460	135	91571	1854389	44.86	20185	12277	26	57	0
ERR1135248_bin.22	high	91.51	1.29	293	293	195	74	9	0	2353092	2353092	1979589	1129622	267109	0	293	33807	2353092	48.4	9597	6161	79	157	0
ERR1135248_bin.26	high	94.67	4.69	348	348	198	86	20	2	3131585	3131585	2618728	1831432	846700	215199	348	144941	3131585	27.86	12763	6471	63	151	0
ERR1135248_bin.29	medium	83.19	5.87	232	232	141	63	13	1	2123713	2123713	1794858	1250808	474472	52320	232	52320	2123713	43.44	12293	6568	47	106	0
ERR1135248_bin.3	medium	84.46	0	123	123	89	53	10	0	1400540	1400540	1278974	1013968	304278	0	123	43056	1400540	42.15	17783	9292	30	57	0
ERR1135248_bin.31	high	94.34	1.96	179	179	138	86	19	0	2277182	2277182	2123239	1739972	645864	0	179	48011	2277182	51.94	17625	10652	44	83	0
ERR1135248_bin.33	medium	89.6	1.59	209	209	171	106	21	1	2702087	2702087	2565826	2084876	739215	73106	209	73106	2702087	52.11	16901	10916	53	101	0
ERR1135248_bin.36	medium	76.06	0.17	269	269	99	13	0	0	1345389	1345389	741132	166406	0	0	269	20756	1345389	52.53	5342	3843	86	161	0
ERR1135248_bin.38	medium	80.11	1.17	187	187	95	20	0	0	1120195	1120195	795754	273671	0	0	187	21260	1120195	48.21	6854	4574	56	105	0
ERR1135248_bin.4	high	91.67	2.19	182	182	138	76	26	3	2345826	2345826	2188347	1732517	1011617	229404	182	101362	2345826	49.04	17701	9736	34	79	0
ERR1135248_bin.42	medium	85.06	1.9	269	269	143	49	4	0	1914865	1914865	1454365	787792	117338	0	269	33374	1914865	52.99	8443	5207	68	140	0
ERR1135248_bin.46	medium	87.71	0.16	243	243	133	51	2	0	1703794	1703794	1312428	740578	54518	0	243	27262	1703794	52.84	8948	5288	63	127	0
ERR1135248_bin.47	high	94.48	0.48	72	72	61	47	27	11	1952000	1952000	1906174	1802531	1479883	849810	72	162395	1952000	46.32	47585	27718	14	27	0
ERR1135248_bin.50	medium	83.52	0.14	232	232	115	30	0	0	1448582	1448582	1045383	462518	0	0	232	24237	1448582	38.66	7384	4588	62	124	0
ERR1135248_bin.56	high	93.33	1.19	150	150	120	77	19	2	1961233	1961233	1852664	1552524	623347	121892	150	71214	1961233	47.64	17684	11676	37	70	0
ERR1135248_bin.59	medium	85.46	1.48	182	182	123	52	6	0	1612981	1612981	1401310	912236	228666	0	182	45655	1612981	53.48	11934	6667	43	90	0
ERR1135248_bin.61	high	95.45	0.52	211	211	156	89	24	1	2531799	2531799	2331107	1838810	831817	58972	211	58972	2531799	38.28	17437	9365	46	96	0
ERR1135248_bin.63	medium	81.98	3.15	374	374	161	37	1	0	2137829	2137829	1383796	505811	27595	0	374	27595	2137829	50.62	6593	4114	107	210	0
ERR1135248_bin.68	medium	80.91	0.68	123	123	104	74	25	8	2360323	2360323	2288651	2064731	1208502	635775	123	132533	2360323	54.51	26076	16162	24	52	0
ERR1135248_bin.69	medium	75.92	1.07	299	299	148	25	2	0	1752854	1752854	1211337	361611	53319	0	299	26722	1752854	54.53	6460	4334	90	171	0
ERR1135248_bin.87	medium	88.23	1.2	229	229	170	94	17	2	2479418	2479418	2260648	1724875	579166	114390	229	58161	2479418	43.58	13834	8275	54	109	0
ERR1135248_bin.92	medium	89.89	0.62	218	218	162	77	7	1	2108437	2108437	1899225	1289105	254879	66848	218	66848	2108437	52.14	12063	7482	56	111	0
ERR1135249_bin.10	medium	85.5	0.75	184	184	140	84	20	3	2432781	2432781	2265617	1855610	814896	265314	184	123869	2432781	49.47	19347	10492	39	82	0
ERR1135249_bin.17	high	91.56	2.21	263	263	168	77	7	0	2296107	2296107	1938422	1303569	241481	0	263	43911	2296107	45.13	11614	6202	63	130	0
ERR1135249_bin.18	high	93.24	1.48	250	250	174	95	15	3	2579497	2579497	2308287	1754042	561695	165724	250	57669	2579497	45.34	13234	8254	56	115	0
ERR1135249_bin.19	high	91.84	0	138	138	97	48	9	0	1372515	1372515	1223722	855766	262721	0	138	35391	1372515	42.17	13470	8245	34	68	0
ERR1135249_bin.21	high	98.92	0.9	107	107	88	56	21	8	1796008	1796008	1729191	1485426	899667	463739	107	88371	1796008	48.46	25446	14119	21	46	0
ERR1135249_bin.36	high	94.24	1.17	144	144	121	85	33	7	2685867	2685867	2599333	2331477	1478112	566652	144	142754	2685867	43.2	28760	15903	29	61	0
ERR1135249_bin.40	medium	80.23	1.93	364	364	182	45	1	0	2196452	2196452	1545283	612242	26145	0	364	26145	2196452	50.47	6886	4448	105	204	0
ERR1135249_bin.42	medium	83.22	1.4	65	65	59	51	24	13	1970214	1970214	1950228	1883549	1410670	1055100	65	141816	1970214	39.29	53149	23738	12	27	0
ERR1135249_bin.43	high	90.81	0.74	143	143	112	78	34	7	2471898	2471898	2363274	2137161	1364890	432813	143	93574	2471898	46.66	27892	16089	30	58	0
ERR1135249_bin.44	medium	85.64	2.8	165	165	95	36	5	0	1264815	1264815	1013201	593399	153051	0	165	40010	1264815	48.14	8904	5907	41	84	0
ERR1135249_bin.49	high	95.06	2.28	129	129	94	58	15	1	1673391	1673391	1541840	1274784	582349	85744	129	85744	1673391	44.98	19513	10340	27	57	0
ERR1135249_bin.65	medium	89.15	1.73	220	220	156	78	8	0	2062596	2062596	1825746	1254871	243999	0	220	37647	2062596	52.07	11946	7454	58	112	0
ERR1135249_bin.66	high	94.19	0.39	117	117	82	48	14	3	1424986	1424986	1298356	1055791	558203	176935	117	66265	1424986	41.14	17930	9558	22	50	0
ERR1135249_bin.68	medium	84.55	0.47	236	236	127	44	6	1	1744084	1744084	1352435	786028	220379	53897	236	53897	1744084	52.8	8257	5215	54	119	0
ERR1135250_bin.1	high	92.2	0	58	58	55	47	28	12	1923429	1923429	1910519	1848668	1525890	944765	58	121236	1923429	49.49	47008	29392	13	26	0
ERR1135250_bin.13	medium	88.38	1.51	132	132	110	76	29	4	2272229	2272229	2195829	1958352	1185940	305138	132	97640	2272229	49.55	25804	14518	28	56	0
ERR1135250_bin.14	high	93.1	4.7	56	56	52	45	26	15	1877489	1877489	1863571	1805979	1478099	1096576	56	133161	1877489	48.17	53319	31067	12	24	0
ERR1135250_bin.25	medium	83.68	0.97	203	203	103	34	1	0	1327452	1327452	970545	486034	25717	0	203	25717	1327452	44	8102	4846	54	109	0
ERR1135250_bin.28	medium	82.76	0	186	186	135	62	4	1	1728378	1728378	1541766	1022166	159976	54364	186	54364	1728378	42.49	11441	7310	48	96	0
ERR1135250_bin.4	medium	83.71	2.2	21	21	21	17	11	5	902899	902899	902899	872843	775168	564398	21	161280	902899	44.14	87275	31566	4	8	0
ERR1135250_bin.41	medium	89.13	0.99	180	180	149	96	30	4	2715337	2715337	2601056	2210235	1192843	284623	180	89808	2715337	51.96	20966	12153	38	81	0
ERR1135250_bin.42	medium	82.38	1.43	193	193	125	63	8	0	1788350	1788350	1538316	1105942	281718	0	193	49821	1788350	55.31	13077	7064	45	92	0
ERR1135250_bin.46	medium	86.32	0	143	143	110	60	13	0	1559503	1559503	1438939	1077392	428577	0	143	43044	1559503	47.25	12804	8537	35	70	0
ERR1135250_bin.47	medium	88.17	1.33	185	185	129	69	10	1	1886231	1886231	1685176	1247097	346367	50991	185	50991	1886231	46.81	13810	8278	43	88	0
ERR1135250_bin.5	high	94.64	1.6	227	227	168	94	25	6	2850677	2850677	2640367	2123327	1032609	369643	227	69848	2850677	43.53	19805	9817	43	96	0
ERR1135250_bin.51	medium	82.38	1.35	190	190	137	73	15	0	2033829	2033829	1851702	1378160	494254	0	190	49592	2033829	40.19	14753	8500	44	89	0
ERR1135250_bin.52	high	97.2	0.61	143	143	106	73	31	11	2583345	2583345	2456188	2209819	1530753	760491	143	106681	2583345	33.69	33178	14025	23	51	0
ERR1135250_bin.54	high	94.89	0.11	192	192	138	75	14	4	2085035	2085035	1897242	1445794	537053	234987	192	72483	2085035	44.85	14723	8393	41	89	0
ERR1135250_bin.55	high	92.41	1.12	228	228	161	102	11	1	2394698	2394698	2144374	1725776	379524	100102	228	100102	2394698	50.64	13467	9030	58	110	0
ERR1135250_bin.56	high	91.23	1.12	71	71	59	43	18	7	1372937	1372937	1330006	1211618	819732	436781	71	76964	1372937	41.01	33270	15627	14	29	0
ERR1135250_bin.59	medium	89.91	1.62	172	172	113	64	17	1	1817463	1817463	1607932	1258853	551442	56826	172	56826	1817463	37.55	15033	8557	36	76	0
ERR1135250_bin.64	high	90.38	0.88	230	230	163	78	10	0	2247717	2247717	2004300	1386424	332034	0	230	47770	2247717	48.31	12536	7778	56	112	0
ERR1135250_bin.67	high	97.8	0	118	118	106	85	48	15	3248492	3248492	3202475	3045618	2360125	1210536	118	137461	3248492	51.24	38333	23383	25	52	0
ERR1135250_bin.7	high	92.29	0.7	90	90	75	48	13	3	1430414	1430414	1375533	1180464	585970	217470	90	80006	1430414	47.73	21749	13198	19	40	0
ERR1135250_bin.9	high	93.82	0.31	165	165	131	88	30	9	2631042	2631042	2508573	2194128	1355056	642547	165	115477	2631042	47.88	25557	12105	29	68	0
ERR1135251_bin.15	high	95.7	1.63	110	110	91	74	32	5	2183302	2183302	2114362	1997118	1326929	356174	110	94754	2183302	44.91	29786	17761	24	47	0
ERR1135251_bin.16	high	90.54	3.5	112	112	81	45	10	1	1338408	1338408	1222595	949898	331464	60507	112	60507	1338408	47.86	18427	9065	26	51	0
ERR1135251_bin.18	high	92.62	1.27	182	182	127	67	12	1	1880323	1880323	1682314	1246091	408485	57218	182	57218	1880323	55.33	14204	8126	41	86	0
ERR1135251_bin.2	high	97.8	0	121	121	109	91	53	16	3424387	3424387	3373924	3234690	2559688	1291529	121	143660	3424387	50.91	38486	24409	26	54	0
ERR1135251_bin.26	high	91.7	0.13	255	255	172	83	10	0	2282935	2282935	1986537	1350513	296403	0	255	40033	2282935	48.45	11853	7207	64	127	0
ERR1135251_bin.30	high	91.13	0	68	68	63	51	30	8	1817690	1817690	1797105	1702812	1344620	583769	68	112301	1817690	49.74	36936	24476	17	31	0
ERR1135251_bin.33	high	97.9	1.66	123	123	93	71	29	15	2570322	2570322	2463100	2303996	1608090	1086825	123	139394	2570322	33.73	45442	17913	20	44	0
ERR1135251_bin.35	high	93.95	0.48	84	84	59	47	22	11	1662027	1662027	1572382	1481969	1066211	679793	84	87635	1662027	43.84	36967	19471	15	31	0
ERR1135251_bin.38	high	90.04	1.34	224	224	151	86	11	0	2238950	2238950	1971546	1503200	342522	0	224	43778	2238950	49.57	13854	8358	54	105	0
ERR1135251_bin.41	medium	88.81	0.95	138	138	111	57	10	0	1577808	1577808	1483107	1088131	355427	0	138	47938	1577808	47.34	15228	8924	34	67	0
ERR1135251_bin.42	high	93.07	0.31	162	162	124	82	35	8	2641425	2641425	2499762	2185469	1447288	510789	162	82195	2641425	47.93	26484	13532	31	65	0
ERR1135251_bin.46	high	92.07	0.74	220	220	167	95	12	1	2411525	2411525	2209851	1685957	417386	66320	220	66320	2411525	50.55	13967	8839	55	108	0
ERR1135251_bin.48	medium	89.89	2.25	205	205	83	29	3	0	1283921	1283921	848747	481790	91593	0	205	36953	1283921	28.15	7385	4282	49	108	0
ERR1135251_bin.5	high	98.39	1.08	72	72	57	43	25	13	2105251	2105251	2052571	1951896	1627466	1207396	72	205081	2105251	36.57	54672	25422	11	24	0
ERR1135251_bin.50	high	94.87	0.77	266	266	198	104	15	0	2762655	2762655	2504253	1792351	481387	0	266	46256	2762655	50.69	13254	8304	69	135	0
ERR1135251_bin.51	medium	77.87	2.27	203	203	127	62	8	1	1811569	1811569	1540076	1086718	296662	59487	203	59487	1811569	46.98	12591	6576	46	97	0
ERR1135251_bin.52	medium	83.73	0.48	162	162	105	57	14	2	1737496	1737496	1530142	1193054	495295	114989	162	60763	1737496	37.74	16625	8015	32	70	0
ERR1135252_bin.1	high	94.38	3.37	40	40	34	27	16	10	1272733	1272733	1250232	1201837	999133	787754	40	146298	1272733	25.8	60323	32433	8	15	0
ERR1135252_bin.12	medium	89.96	1.01	104	104	74	49	21	4	1581414	1581414	1478310	1302134	852774	247329	104	74314	1581414	44.01	27604	13286	19	39	0
ERR1135252_bin.13	high	95.1	0.93	205	205	145	92	34	4	2758786	2758786	2542440	2160200	1285585	255757	205	68437	2758786	33.8	21991	10714	39	84	0
ERR1135252_bin.14	medium	84.68	0	163	163	105	51	12	2	1661431	1661431	1454798	1079121	452315	136935	163	69134	1661431	37.78	15599	7447	32	71	0
ERR1135252_bin.15	high	92.14	3.4	171	171	128	71	15	1	1956699	1956699	1799280	1373136	531140	74704	171	74704	1956699	55.28	15176	8778	39	82	0
ERR1135252_bin.17	medium	83.66	0.92	300	300	175	60	12	1	2404585	2404585	1960818	1146356	412627	64766	300	64766	2404585	55.2	9583	5988	66	147	0
ERR1135252_bin.20	high	94.53	1.61	132	132	85	51	9	0	1335735	1335735	1166117	916846	279176	0	132	44906	1335735	47.93	14554	8371	30	61	0
ERR1135252_bin.21	medium	81.32	0.81	47	47	45	39	21	8	1361119	1361119	1353719	1307782	987265	541693	47	91134	1361119	49.17	39063	23557	12	23	0
ERR1135252_bin.22	high	98.69	0.87	61	61	54	45	24	8	1499728	1499728	1473506	1408574	1077664	484407	61	75594	1499728	40.93	38232	20881	15	27	0
ERR1135252_bin.27	high	92.2	0	67	67	63	53	26	12	1954620	1954620	1938073	1857585	1431935	923439	67	121026	1954620	49.52	47351	22758	14	28	0
ERR1135252_bin.29	high	98.66	0	67	67	58	49	29	13	2166204	2166204	2132308	2066903	1745578	1196525	67	200928	2166204	54.04	53032	27422	11	25	0
ERR1135252_bin.35	high	95.18	0	98	98	82	54	22	3	1639161	1639161	1584705	1380834	865510	235507	98	101770	1639161	44.52	26491	13256	21	42	0
ERR1135252_bin.39	medium	85.75	0.15	107	107	90	66	21	2	1777848	1777848	1715847	1545561	818722	150310	107	87175	1777848	49.12	24273	13023	24	48	0
ERR1135252_bin.41	high	95.22	1.13	135	135	113	77	30	11	2470605	2470605	2396990	2147880	1372850	709530	135	92199	2470605	47.29	29828	16916	26	54	0
ERR1135252_bin.46	medium	79.51	1.1	394	394	172	36	2	0	2255102	2255102	1453779	533828	50921	0	394	25705	2255102	47.55	6275	4250	114	225	0
ERR1135252_bin.47	high	93.3	0	109	109	95	69	35	17	2728612	2728612	2671401	2491609	1958265	1375519	109	163179	2728612	47.69	51389	23870	17	39	0
ERR1135252_bin.51	high	90.52	0.49	231	231	173	97	23	1	2692311	2692311	2474685	1907282	758899	58002	231	58002	2692311	50.5	15371	9030	53	109	0
ERR1135252_bin.52	high	90.99	1.08	80	80	64	45	15	2	1288360	1288360	1234210	1081028	633646	142377	80	81054	1288360	44.71	22861	12668	16	35	0
ERR1135252_bin.57	high	91.13	0	33	33	33	32	24	18	1834282	1834282	1834282	1827346	1671440	1437067	33	163372	1834282	49.43	70981	53207	9	17	0
ERR1135252_bin.59	medium	88.32	0	48	48	47	41	19	12	1774445	1774445	1771401	1727725	1358999	1109994	48	223533	1774445	52.27	64652	28310	9	18	0
ERR1135252_bin.62	high	96.5	0	55	55	46	33	20	11	1601960	1601960	1565617	1463045	1246819	899147	55	152502	1601960	51.12	59061	31335	10	19	0
ERR1135253_bin.12	high	93.01	0	49	49	42	37	27	13	1799607	1799607	1774009	1737521	1578269	1072634	49	167415	1799607	44.82	59075	34462	10	20	0
ERR1135253_bin.21	high	97.9	1.05	59	59	49	42	22	10	2111643	2111643	2078060	2024532	1718585	1249749	59	289848	2111643	36.39	85175	37858	7	18	0
ERR1135253_bin.27	medium	77.69	0	115	115	86	53	21	1	1575382	1575382	1466982	1226168	732583	60150	115	60150	1575382	49.55	23286	11249	24	49	0
ERR1135253_bin.28	medium	87.1	1.61	57	57	48	37	22	11	1887338	1887338	1854713	1777613	1536363	1161770	57	222746	1887338	37.32	59218	31886	8	18	0
ERR1135253_bin.33	high	90.9	0.97	159	159	110	58	18	2	1795659	1795659	1619907	1258547	647983	131939	159	68157	1795659	37.68	18207	8468	31	68	0
ERR1135253_bin.4	high	91.85	0.99	218	218	143	78	16	3	2263174	2263174	1997346	1531425	571431	173991	218	68409	2263174	46.78	14945	7946	46	97	0
ERR1135253_bin.46	high	90.35	3.3	256	256	176	95	19	5	2764387	2764387	2483773	1918060	745342	278139	256	62778	2764387	43.78	16410	8457	53	112	0
ERR1135253_bin.47	medium	87.42	0.81	281	281	142	66	16	1	2302491	2302491	1818008	1281169	539040	60401	281	60401	2302491	44.09	11719	5662	54	126	0
ERR1135253_bin.48	high	97.9	0.23	124	124	90	62	33	17	2503642	2503642	2386561	2178275	1729761	1167154	124	102767	2503642	33.67	48563	19501	19	40	0
ERR1135253_bin.53	medium	77.89	2.03	236	236	139	52	7	0	1857236	1857236	1501812	897161	226598	0	236	45276	1857236	47.58	9762	5672	56	119	0
ERR1135253_bin.55	medium	85.63	0.47	175	175	124	61	8	0	1693700	1693700	1500895	1054282	234820	0	175	35721	1693700	33.31	12495	7341	43	87	0
ERR1135253_bin.56	high	93.38	0.64	96	96	69	47	22	8	1659314	1659314	1568063	1405745	990115	484262	96	92561	1659314	43.73	32663	16710	17	35	0
ERR1135253_bin.59	high	90.48	2.33	194	194	140	83	11	1	2140169	2140169	1943993	1519066	367645	59498	194	59498	2140169	41.47	15509	9322	47	92	0
ERR1135253_bin.6	medium	77.06	0.5	58	58	46	37	15	9	1242361	1242361	1198345	1131416	799768	572080	58	77545	1242361	40.96	44045	18383	11	22	0
ERR1135253_bin.8	medium	84.29	1.14	242	242	143	59	2	0	1904139	1904139	1541699	936650	54287	0	242	29055	1904139	46.73	9818	5880	61	123	0
ERR1135254_bin.1	medium	87.84	0.85	164	164	109	61	12	0	1725842	1725842	1520437	1187533	388796	0	164	41207	1725842	37.6	15911	8547	35	73	0
ERR1135254_bin.15	high	94.61	0	91	91	77	60	35	9	2119423	2119423	2071778	1947074	1520737	575483	91	79040	2119423	39.59	36291	22406	21	38	0
ERR1135254_bin.16	medium	92.14	8.18	253	253	167	90	18	2	2592480	2592480	2284872	1748001	645550	102785	253	52744	2592480	46.36	14778	7953	52	112	0
ERR1135254_bin.19	medium	75.48	0	193	193	100	35	0	0	1235816	1235816	895487	464784	0	0	193	20498	1235816	46.76	7168	4794	54	107	0
ERR1135254_bin.20	medium	75.73	0.19	284	284	154	43	0	0	1896856	1896856	1426417	627831	0	0	284	23932	1896856	50.28	7896	5054	79	154	0
ERR1135254_bin.23	high	92.63	4.26	153	153	115	77	29	6	2351015	2351015	2214571	1941904	1127038	379071	153	84667	2351015	43.62	23999	13405	31	63	0
ERR1135254_bin.31	medium	82.73	0	171	171	134	70	16	3	2120137	2120137	1983410	1513677	651825	182515	171	71099	2120137	47.92	17812	9388	36	78	0
ERR1135254_bin.32	medium	78.55	0	160	160	127	82	17	5	2219429	2219429	2100781	1771242	704963	310760	160	82260	2219429	41.21	20002	11285	35	72	0
ERR1135254_bin.35	high	96.53	0.06	98	98	88	63	14	7	1648322	1648322	1611826	1437924	692147	494694	98	101068	1648322	42.95	22046	11965	20	45	0
ERR1135254_bin.37	medium	87.17	0	182	182	120	65	10	1	1878216	1878216	1656177	1249670	375689	57328	182	57328	1878216	46.8	14817	8217	40	83	0
ERR1135254_bin.43	medium	75.17	3.45	158	158	129	91	25	3	2417975	2417975	2310081	2051277	967117	207152	158	83597	2417975	46.43	20294	14684	36	72	0
ERR1135254_bin.47	medium	87.63	1.08	245	245	129	28	2	0	1519289	1519289	1107433	401723	54483	0	245	29424	1519289	42.46	7153	4675	71	136	0
ERR1135254_bin.58	medium	83.81	2.38	207	207	107	39	2	0	1394302	1394302	1037199	577106	57429	0	207	29018	1394302	37.68	8185	4896	53	109	0
ERR1135254_bin.65	high	94.38	0.11	132	132	102	53	12	1	1635110	1635110	1523455	1165336	462967	54542	132	54542	1635110	43.36	19207	9097	29	60	0
ERR1135254_bin.72	medium	77.39	1.06	262	262	139	37	0	0	1698511	1698511	1243116	507438	0	0	262	21797	1698511	39.03	7727	4809	76	146	0
ERR1135254_bin.73	medium	87.76	0	81	81	65	44	23	6	1518132	1518132	1460599	1321484	955337	397098	81	89894	1518132	44.01	28274	19798	16	32	0
ERR1135255_bin.11	medium	79.28	1.79	236	236	106	26	0	0	1348703	1348703	883139	340846	0	0	236	19740	1348703	42.89	6223	4255	70	135	0
ERR1135255_bin.18	medium	88.91	1.69	180	180	118	61	9	0	1733298	1733298	1514319	1115055	309735	0	180	42099	1733298	37.59	14129	7461	41	83	0
ERR1135255_bin.20	high	93.71	1.17	76	76	67	54	28	7	1921638	1921638	1887432	1793312	1335623	580572	76	223590	1921638	34.9	37758	22923	16	33	0
ERR1135255_bin.23	medium	86.14	1.13	106	106	99	78	33	11	2536014	2536014	2511462	2350619	1592728	859107	106	193378	2536014	54.02	32821	18997	22	48	0
ERR1135255_bin.31	medium	89.48	4.84	311	311	175	85	15	0	2577869	2577869	2104497	1471149	458662	0	311	43379	2577869	43.44	11672	6286	69	145	0
ERR1135255_bin.39	medium	89.79	0.81	167	167	135	86	26	4	2484168	2484168	2370059	2025064	1068769	268541	167	81654	2484168	47.95	20715	12200	34	72	0
ERR1135255_bin.4	medium	83.02	3.75	254	254	132	51	2	0	1868069	1868069	1428572	855565	88792	0	254	46947	1868069	56.01	9539	5120	60	127	0
ERR1135255_bin.40	high	92.13	3.5	106	106	94	71	33	7	2347614	2347614	2300300	2126905	1469664	556278	106	136043	2347614	39.77	32188	19198	23	47	0
ERR1135255_bin.42	medium	76.02	0	261	261	161	79	20	1	2532613	2532613	2177601	1580429	672078	52373	261	52373	2532613	43.77	13463	7614	53	116	0
ERR1135255_bin.47	high	92.02	0.48	98	98	77	48	18	4	1546471	1546471	1473616	1270012	763998	273749	98	89769	1546471	43.94	24829	13681	19	40	0
ERR1135255_bin.51	medium	86.83	0.54	63	63	59	51	19	9	1718652	1718652	1701178	1638267	1105096	740863	63	144948	1718652	47.97	45516	20621	12	28	0
ERR1135255_bin.57	high	93.26	1.69	135	135	83	47	10	0	1370290	1370290	1186371	928097	360692	0	135	47423	1370290	27.17	14295	8179	27	59	0
ERR1135255_bin.67	high	93.2	3.23	203	203	139	82	22	2	2332971	2332971	2105809	1687948	749024	117681	203	64471	2332971	46.91	16639	9687	42	89	0
ERR1135255_bin.70	medium	76.52	0.54	55	55	50	42	23	7	1613745	1613745	1592436	1539092	1220231	639500	55	142724	1613745	37.81	40726	25494	11	23	0
ERR1135255_bin.71	medium	89.05	1.19	147	147	126	73	17	2	1927927	1927927	1851333	1468797	631910	101207	147	50988	1927927	55.18	17011	10534	35	71	0
ERR1135255_bin.72	high	95.8	2.68	156	156	120	86	26	3	2207920	2207920	2077759	1843855	903476	160516	156	54485	2207920	38.28	19896	12419	35	70	0
ERR1135255_bin.74	high	90.94	0.28	128	128	108	78	29	6	2327750	2327750	2251834	2029055	1213624	400647	128	91516	2327750	49.48	27144	16269	28	56	0
ERR1135256_bin.11	high	93.33	0.74	120	120	105	81	34	5	2419610	2419610	2360795	2175554	1402492	317658	120	84313	2419610	46.57	32140	16181	28	55	0
ERR1135256_bin.12	high	98.83	0.74	111	111	82	59	34	17	2889976	2889976	2782085	2627331	2202860	1596797	111	167756	2889976	43.39	56727	25122	15	33	0
ERR1135256_bin.14	high	93.1	0.71	89	89	81	67	30	11	2156269	2156269	2125047	2025190	1408683	729251	89	88481	2156269	47.34	37340	19611	20	40	0
ERR1135256_bin.18	high	93.96	0.5	213	213	154	82	22	4	2488395	2488395	2264662	1752879	857401	243560	213	72872	2488395	48.26	15751	8859	43	94	0
ERR1135256_bin.2	high	99.2	1.06	68	68	59	44	20	8	1501198	1501198	1468065	1360236	969745	501906	68	79063	1501198	40.89	40374	21555	14	27	0
ERR1135256_bin.21	high	91.4	2.07	138	138	124	94	29	7	2500031	2500031	2443178	2232286	1215923	500533	138	99000	2500031	43.26	24730	14403	31	65	0
ERR1135256_bin.23	high	96.15	0	98	98	86	70	31	11	2260096	2260096	2216799	2099845	1447432	708579	98	93342	2260096	39.71	39470	18405	21	43	0
ERR1135256_bin.24	high	91.85	1.21	114	114	96	74	33	13	2543219	2543219	2477826	2313671	1655616	989721	114	147993	2543219	47.15	33549	18580	21	45	0
ERR1135256_bin.25	medium	84.16	0.71	209	209	133	60	10	0	1916042	1916042	1637708	1116204	329696	0	209	44222	1916042	52.97	12860	6778	46	99	0
ERR1135256_bin.36	high	91.92	1.2	189	189	158	102	17	2	2406613	2406613	2289059	1857985	554147	114813	189	58058	2406613	50.5	15618	10714	51	97	0
ERR1135256_bin.40	high	92.47	0.48	115	115	100	66	26	10	2167705	2167705	2114147	1866928	1179445	660382	115	83047	2167705	44.86	27270	16715	23	47	0
ERR1135256_bin.41	medium	88.22	1.65	166	166	121	73	14	3	1890997	1890997	1716912	1384497	474892	158685	166	54812	1890997	54.13	15662	9399	38	77	0
ERR1135256_bin.42	high	98.88	0.9	96	96	82	60	24	9	1976620	1976620	1923279	1764779	1164926	642993	96	91651	1976620	47.68	31028	18161	18	40	0
ERR1135256_bin.44	high	95.69	0.94	133	133	105	61	15	1	1706758	1706758	1598476	1272376	542974	66331	133	66331	1706758	43.41	17926	9950	30	62	0
ERR1135256_bin.45	medium	83.33	2.25	144	144	95	43	1	0	1235739	1235739	1044844	684947	47364	0	144	47364	1235739	41.71	11796	6165	37	74	0
ERR1135256_bin.46	medium	83.62	0.74	168	168	136	84	16	1	2070876	2070876	1951567	1583065	502821	53372	168	53372	2070876	52.18	17098	10217	43	82	0
ERR1135256_bin.50	medium	86.93	2.64	292	292	174	71	6	1	2297610	2297610	1881043	1139914	220765	56836	292	56836	2297610	43.68	9963	6068	72	146	0
ERR1135256_bin.53	medium	85.57	0.32	269	269	137	35	1	0	1654770	1654770	1183521	472082	25787	0	269	25787	1654770	43.57	7160	4674	78	149	0
ERR1135256_bin.54	high	99.22	2.15	113	113	91	64	24	5	1928827	1928827	1845367	1640346	1009979	323141	113	71480	1928827	44.57	26473	13946	23	48	0
ERR1135256_bin.58	high	90.41	0.05	206	206	149	88	22	0	2489851	2489851	2267184	1828463	725995	0	206	45797	2489851	48.76	18042	9425	47	93	0
ERR1135256_bin.59	medium	89.02	0.68	101	101	92	75	31	12	2581915	2581915	2544895	2420171	1669104	1009104	101	157074	2581915	54.24	39350	19500	19	44	0
ERR1135256_bin.60	high	95.51	1.12	139	139	82	36	10	0	1298434	1298434	1090137	747415	344076	0	139	46091	1298434	27.62	12846	7002	28	63	0
ERR1135256_bin.61	medium	89.23	0.87	225	225	145	75	5	0	2022924	2022924	1718013	1216119	147981	0	225	34512	2022924	52.7	11598	6947	57	112	0
ERR1135257_bin.16	high	98.15	2.35	237	237	153	79	13	0	2294175	2294175	1985860	1447450	424012	0	237	45227	2294175	40.69	14026	7389	54	112	0
ERR1135257_bin.19	high	92.31	0	75	75	65	55	34	14	2363349	2363349	2328057	2263468	1911510	1118818	75	153302	2363349	43.2	46788	35788	16	30	0
ERR1135257_bin.20	medium	95.67	5.31	229	229	171	117	38	5	3296813	3296813	3080346	2696232	1473552	405116	229	132062	3296813	44.89	22138	12051	46	97	0
ERR1135257_bin.22	medium	83.55	0.42	180	180	141	80	18	6	2349331	2349331	2210808	1771700	802032	382231	180	74434	2349331	53.83	18633	10313	35	80	0
ERR1135257_bin.28	medium	86.4	0.37	119	119	104	75	27	6	2201103	2201103	2144274	1928322	1114437	387493	119	91268	2201103	49.58	25074	17052	27	54	0
ERR1135257_bin.30	medium	80.91	0.54	53	53	51	42	20	8	1587836	1587836	1581737	1512832	1102614	687499	53	182124	1587836	48.27	41061	24143	11	24	0
ERR1135257_bin.36	high	90.12	3.13	254	254	167	82	23	0	2566962	2566962	2251830	1640884	748118	0	254	48987	2566962	43.39	14363	7564	52	116	0
ERR1135257_bin.39	high	90.33	2.14	226	226	148	69	9	0	2026304	2026304	1733945	1193079	276588	0	226	46417	2026304	47.2	11664	6282	53	110	0
ERR1135257_bin.4	high	91.1	0.75	69	69	56	40	21	6	1395653	1395653	1349079	1237018	924083	346346	69	65815	1395653	41.02	40338	18737	14	27	0
ERR1135257_bin.41	high	93.58	1.26	217	217	162	88	20	3	2501200	2501200	2294744	1782030	727281	172830	217	66841	2501200	48.19	15756	8481	47	99	0
ERR1135257_bin.46	medium	86.06	1.06	173	173	114	63	9	0	1735146	1735146	1522827	1179324	334610	0	173	48780	1735146	37.7	14585	7390	37	78	0
ERR1135257_bin.51	high	97.32	0.67	165	165	125	90	23	3	2405203	2405203	2267398	2009445	931745	246731	165	108444	2405203	40.84	19878	13289	36	72	0
ERR1135257_bin.52	high	99.61	0.59	125	125	95	68	23	7	2067957	2067957	1959633	1778950	1065045	508026	125	110272	2067957	35.73	25544	13991	22	49	0
ERR1135257_bin.59	high	98.6	4.2	94	94	78	62	30	12	2190793	2190793	2130766	2017006	1495285	860957	94	123856	2190793	39.73	38971	20458	18	37	0
ERR1135257_bin.6	high	95.6	2.68	115	115	95	71	26	5	1992148	1992148	1916648	1742869	1013068	344089	115	108437	1992148	51.8	25409	14678	26	51	0
ERR1135257_bin.60	high	91.52	1.11	238	238	161	92	21	1	2515863	2515863	2237275	1761432	691130	56140	238	56140	2515863	46.7	15276	8629	51	106	0
ERR1135257_bin.67	high	92.09	0.16	75	75	66	47	22	7	1575799	1575799	1546279	1407516	1031443	484790	75	107324	1575799	43.94	36345	16849	15	30	0
ERR1135257_bin.8	medium	83.41	4.53	357	357	179	61	6	0	2396700	2396700	1772616	958420	164739	0	357	34596	2396700	43.71	8050	4854	88	185	0
ERR1135258_bin.12	medium	83.44	1.09	318	318	170	52	3	0	2138921	2138921	1606055	786143	104182	0	318	38562	2138921	46.75	7960	5058	85	170	0
ERR1135258_bin.13	medium	88.98	0	84	84	75	60	27	5	1799909	1799909	1765805	1655771	1094227	361251	84	89267	1799909	49.71	29365	19044	20	39	0
ERR1135258_bin.15	high	92.58	0.69	174	174	131	86	13	3	2153152	2153152	1996373	1660529	536986	191882	174	69977	2153152	46.09	16006	10341	41	82	0
ERR1135258_bin.16	high	93.54	1.48	217	217	165	103	28	3	2857313	2857313	2664991	2200383	983951	197878	217	92078	2857313	50.39	19141	10468	49	98	0
ERR1135258_bin.17	high	96.5	0.26	165	165	125	84	36	9	2782338	2782338	2644179	2333527	1599520	587499	165	81880	2782338	33.6	30937	13038	29	63	0
ERR1135258_bin.19	high	90.84	0.31	167	167	129	81	32	5	2498205	2498205	2356722	1995250	1252288	331136	167	82236	2498205	47.87	25561	11624	32	70	0
ERR1135258_bin.20	medium	89.06	0.5	272	272	174	50	7	0	2097416	2097416	1753839	900748	255423	0	272	42174	2097416	48.42	8849	5832	66	141	0
ERR1135258_bin.21	high	91.72	0	105	105	82	56	36	9	2288657	2288657	2205534	2018839	1667158	678885	105	129629	2288657	36.11	39518	20575	20	39	0
ERR1135258_bin.22	high	91.9	0.48	168	168	125	75	13	0	1975077	1975077	1818077	1446095	416703	0	168	41281	1975077	55.07	17249	9695	41	79	0
ERR1135258_bin.24	high	91.88	3.38	101	101	79	51	20	5	1529497	1529497	1452859	1248928	750209	259661	101	53227	1529497	44.01	24468	12706	21	43	0
ERR1135258_bin.25	medium	88.28	2.25	223	223	106	38	8	1	1594671	1594671	1186498	719174	280891	69316	223	69316	1594671	27.45	8692	4830	47	108	0
ERR1135258_bin.26	medium	87.97	2.61	278	278	182	84	12	0	2459640	2459640	2117370	1432647	341309	0	278	34218	2459640	47.3	11643	6683	66	136	0
ERR1135258_bin.30	high	94.41	0.39	131	131	98	66	23	6	2029078	2029078	1908587	1671680	982870	380666	131	104880	2029078	36.35	24324	12765	25	53	0
ERR1135258_bin.31	medium	75.09	4.55	278	278	123	36	1	0	1683358	1683358	1133836	506339	30000	0	278	30000	1683358	46.54	7263	4306	76	151	0
ERR1135258_bin.32	medium	86.9	0.48	161	161	120	50	6	1	1536204	1536204	1390256	895591	211874	56642	161	56642	1536204	47.22	12749	7213	39	82	0
ERR1135258_bin.33	medium	75.38	1.9	295	295	118	24	0	0	1589065	1589065	958354	331786	0	0	295	24182	1589065	53.44	5813	4012	88	171	0
ERR1135258_bin.37	high	95.71	1	213	213	160	93	20	1	2490936	2490936	2296423	1818233	685620	80126	213	80126	2490936	50.37	15641	9446	49	99	0
ERR1135258_bin.38	medium	88.16	3.3	377	377	179	75	13	1	2813038	2813038	2116194	1368776	438288	56429	377	56429	2813038	43.4	9621	5079	79	178	0
ERR1135258_bin.41	medium	80.05	1.34	195	195	86	22	1	0	1128451	1128451	740588	292144	27861	0	195	27861	1128451	47.74	6779	4253	56	109	0
ERR1135258_bin.42	high	90.36	0.87	63	63	57	42	20	7	1416780	1416780	1392844	1280961	969298	482033	63	119439	1416780	40.92	39991	15893	13	25	0
ERR1135258_bin.43	high	96.7	0	106	106	99	84	52	17	3272695	3272695	3245383	3132963	2526497	1338720	106	137907	3272695	51.11	39572	26479	24	50	0
ERR1135258_bin.45	medium	88.85	1.21	189	189	118	65	8	1	1774677	1774677	1517897	1127402	282550	53140	189	53140	1774677	37.57	12831	7592	44	89	0
ERR1135258_bin.5	high	95.03	2.22	152	152	119	83	34	4	2491310	2491310	2366306	2108933	1260946	260693	152	71180	2491310	49.16	25272	15554	34	64	0
ERR1135258_bin.53	high	92.23	1.69	142	142	116	87	44	14	3148380	3148380	3058631	2839688	2099407	1004597	142	120805	3148380	43.35	39617	20903	27	56	0
ERR1135258_bin.57	high	92.84	4.96	346	346	208	128	18	3	3422121	3422121	2935158	2364782	686698	168832	346	62855	3422121	37.78	14540	7927	74	151	0
ERR1135259_bin.1	high	92.74	0	34	34	32	29	24	14	1803313	1803313	1793697	1769594	1686166	1320804	34	218000	1803313	49.58	83968	48813	8	15	0
ERR1135259_bin.12	high	94.43	0.37	167	167	135	94	24	6	2518739	2518739	2396551	2088949	951356	398204	167	98630	2518739	50.33	21776	12839	38	76	0
ERR1135259_bin.17	medium	80.09	3.51	330	330	162	49	1	0	2092560	2092560	1484328	687442	33443	0	330	33443	2092560	52.7	7372	4630	90	180	0
ERR1135259_bin.27	medium	89.05	0.48	171	171	116	69	18	0	1919611	1919611	1724873	1379987	579377	0	171	44200	1919611	55.25	16411	8992	37	76	0
ERR1135259_bin.28	high	94.29	1.43	104	104	82	58	30	6	1918707	1918707	1837902	1672531	1218163	392237	104	81390	1918707	54.6	31131	16454	21	42	0
ERR1135259_bin.3	high	94.07	0.37	126	126	111	84	35	13	2678253	2678253	2622118	2413280	1611988	907920	126	135098	2678253	49.5	29588	17576	26	55	0
ERR1135259_bin.30	medium	77.25	3.4	281	281	168	61	3	0	2091678	2091678	1695383	965136	84762	0	281	31127	2091678	49.74	9208	5528	70	144	0
ERR1135259_bin.31	medium	80.34	0.71	301	301	151	54	3	1	2075718	2075718	1535009	863912	121666	54914	301	54914	2075718	56.15	8168	4839	74	156	0
ERR1135259_bin.38	high	92.19	0.97	85	85	68	52	29	10	1978777	1978777	1915971	1811120	1448625	808519	85	157805	1978777	37.89	36356	23315	15	31	0
ERR1135259_bin.43	medium	76.43	2.33	314	314	157	43	1	0	1978498	1978498	1408183	604668	26442	0	314	26442	1978498	48.44	7567	4714	88	173	0
ERR1135259_bin.44	high	92.56	0.74	206	206	160	106	28	2	2783628	2783628	2615079	2229021	968671	110754	206	56261	2783628	50.45	20135	11184	48	93	0
ERR1135259_bin.54	high	94.76	0.81	111	111	82	44	12	1	1277212	1277212	1170270	887430	412891	50582	111	50582	1277212	48.05	15169	8665	24	52	0
ERR1135259_bin.56	medium	83.92	0	101	101	78	56	29	5	1882416	1882416	1796824	1633472	1189009	419043	101	130288	1882416	53.85	28554	16414	20	40	0
ERR1135259_bin.57	high	96.88	0.75	71	71	60	43	19	6	1461725	1461725	1422566	1295660	902161	453625	71	119290	1461725	41	31889	16959	14	29	0
ERR1135259_bin.6	high	97.31	0	71	71	66	56	28	11	1960962	1960962	1942126	1868976	1403772	770299	71	120292	1960962	42.29	40808	22390	16	31	0
ERR1135259_bin.7	high	94.05	1.43	188	188	143	89	27	3	2494283	2494283	2336243	1936728	958853	158920	188	53853	2494283	47.93	19136	10863	41	83	0
ERR1135260_bin.17	high	92.2	0	39	39	36	34	26	18	1873650	1873650	1860917	1848666	1693418	1376442	39	128347	1873650	49.58	68631	46714	11	19	0
ERR1135260_bin.18	high	92.59	0.19	77	77	69	57	29	13	2093706	2093706	2067729	1969476	1475547	915645	77	115837	2093706	39.25	42399	22574	16	34	0
ERR1135260_bin.22	high	94.63	0.2	157	157	120	89	38	7	2596734	2596734	2463389	2237791	1442807	454639	157	87372	2596734	49.65	26643	13977	33	65	0
ERR1135260_bin.23	high	93.52	1.19	175	175	135	94	27	2	2493861	2493861	2346977	2031125	975265	132358	175	81639	2493861	50.39	20467	12072	40	79	0
ERR1135260_bin.27	high	93.04	0.37	174	174	153	114	35	3	2897830	2897830	2821403	2539814	1230985	183347	174	71369	2897830	50.41	22471	13953	45	85	0
ERR1135260_bin.34	medium	77.59	0.86	237	237	167	80	9	0	2241571	2241571	1980609	1363404	295023	0	237	44479	2241571	46.53	12865	7169	59	118	0
ERR1135260_bin.36	high	93.33	1.19	136	136	108	74	20	3	2012741	2012741	1910108	1661399	771785	203057	136	79768	2012741	54.41	20469	13367	31	61	0
ERR1135260_bin.40	medium	88.32	0.16	172	172	105	60	13	2	1755429	1755429	1524050	1195732	465247	108352	172	57357	1755429	48.11	15372	7867	35	74	0
ERR1135260_bin.41	medium	81.62	0.94	333	333	168	42	0	0	2021054	2021054	1435044	553854	0	0	333	22649	2021054	48.24	7030	4663	98	185	0
ERR1135260_bin.45	medium	88.49	0.9	127	127	104	71	23	1	1854525	1854525	1767290	1515485	766279	55977	127	55977	1854525	52.36	20559	12003	31	60	0
ERR1135260_bin.46	high	97.36	1.64	117	117	109	88	40	15	2993572	2993572	2964884	2798073	2026277	1184055	117	168527	2993572	47.9	36859	19884	23	50	0
ERR1135260_bin.48	high	98.39	0	82	82	77	64	28	9	1958518	1958518	1939688	1848605	1220028	580957	82	93766	1958518	42.27	33566	21680	20	39	0
ERR1135260_bin.51	high	92.71	1.14	173	173	118	52	9	0	1639147	1639147	1442838	962952	298724	0	173	46356	1639147	38.41	12634	7322	40	84	0
ERR1135260_bin.52	medium	83.54	5.59	260	260	142	45	3	0	1779636	1779636	1355929	688931	90374	0	260	33022	1779636	38.06	7856	5230	68	138	0
ERR1135260_bin.54	high	96.64	0.34	56	56	51	42	26	12	1766822	1766822	1745734	1679342	1391467	877487	56	118188	1766822	40.03	49668	29330	13	24	0
ERR1135260_bin.8	high	92.62	0.95	140	140	109	74	19	2	1970078	1970078	1852926	1599062	709668	154659	140	98455	1970078	55.12	20956	11141	32	63	0
ERR1135261_bin.14	high	93.78	0.82	129	129	118	94	31	4	2490447	2490447	2447446	2260814	1256903	275975	129	108355	2490447	50.33	25501	15013	31	63	0
ERR1135261_bin.2	medium	86.32	0.68	209	209	141	81	11	0	2094085	2094085	1845608	1432013	367228	0	209	49062	2094085	53.94	12886	7796	49	97	0
ERR1135261_bin.26	high	91.82	0.51	203	203	155	101	19	2	2557425	2557425	2375648	1998215	700671	143535	203	83897	2557425	45.29	17799	10282	46	94	0
ERR1135261_bin.29	high	94.94	0.75	85	85	78	54	15	4	1428449	1428449	1401280	1227381	609508	225686	85	59806	1428449	41.04	21766	13743	20	41	0
ERR1135261_bin.30	medium	76.82	0.37	179	179	143	81	19	1	2261695	2261695	2127025	1677039	690245	78241	179	78241	2261695	49.5	18289	9653	40	83	0
ERR1135261_bin.32	medium	77.26	0	220	220	125	47	5	0	1728690	1728690	1384631	834714	161854	0	220	49330	1728690	54.29	9527	5970	51	109	0
ERR1135261_bin.34	high	92.04	0.56	82	82	70	65	43	14	2655020	2655020	2608727	2569714	2185001	1138066	82	192305	2655020	52.94	45064	29080	19	36	0
ERR1135261_bin.36	medium	88.26	0.95	187	187	121	67	15	2	1983021	1983021	1747971	1367928	561332	110045	187	56115	1983021	48.2	15057	8503	38	81	0
ERR1135261_bin.45	medium	82.93	0	248	248	173	70	5	0	2208602	2208602	1940541	1142187	150883	0	248	36158	2208602	46.58	10641	7815	67	129	0
ERR1135261_bin.47	high	92.81	0.74	195	195	154	92	13	1	2271538	2271538	2117978	1661199	444040	53346	195	53346	2271538	51.93	14836	9483	50	97	0
ERR1135261_bin.49	high	97.31	0	45	45	43	39	31	16	2040376	2040376	2033965	2003155	1879863	1301823	45	146046	2040376	42.18	59829	42221	12	22	0
ERR1135261_bin.52	medium	75.69	1.99	230	230	110	30	0	0	1399237	1399237	981486	428659	0	0	230	22452	1399237	47.33	7093	4392	63	125	0
ERR1135261_bin.54	high	98.33	0.74	129	129	91	67	38	14	2684356	2684356	2553398	2380179	1860657	965817	129	107176	2684356	43.65	44895	23790	22	45	0
ERR1135261_bin.55	medium	78.62	0	118	118	100	78	36	9	2516385	2516385	2455779	2294318	1606882	652260	118	149227	2516385	46.65	32290	18710	25	50	0
ERR1135261_bin.56	medium	87.36	0.82	333	333	200	88	3	0	2614120	2614120	2123310	1318486	82071	0	333	28304	2614120	48.03	10045	6095	87	171	0
ERR1135261_bin.57	high	90.28	3.67	207	207	134	73	8	0	1961472	1961472	1703720	1262992	249423	0	207	45358	1961472	42.5	13200	7355	49	98	0
ERR1135261_bin.6	medium	89.8	0	235	235	163	71	13	0	2230528	2230528	1964314	1299371	419439	0	235	48924	2230528	39.63	11782	7231	54	115	0
ERR1135262_bin.1	medium	76.35	0.02	268	268	124	28	0	0	1563275	1563275	1043232	390825	0	0	268	24454	1563275	42.39	6479	4454	79	152	0
ERR1135262_bin.10	high	94.83	2.51	95	95	84	70	34	14	2436956	2436956	2398599	2285431	1712122	1013714	95	105629	2436956	46.61	39916	20048	19	40	0
ERR1135262_bin.12	high	95.99	0	151	151	98	60	11	1	1518931	1518931	1326678	1061290	378744	60515	151	60515	1518931	38.91	13784	8079	34	69	0
ERR1135262_bin.13	high	97.08	0.12	88	88	84	69	39	10	2400438	2400438	2384373	2280385	1740615	721295	88	107877	2400438	46.44	37551	24230	22	42	0
ERR1135262_bin.15	high	95.81	0.93	125	125	105	74	38	6	2489821	2489821	2420675	2197184	1574549	467474	125	104290	2489821	49.29	30869	18418	27	52	0
ERR1135262_bin.19	high	93.6	1.12	190	190	150	108	26	1	2518005	2518005	2380511	2080081	850320	57104	190	57104	2518005	50.24	19347	11027	45	90	0
ERR1135262_bin.2	high	97.31	0	39	39	38	35	27	13	2053130	2053130	2049391	2028106	1896354	1365758	39	217740	2053130	42.2	89558	43639	8	17	0
ERR1135262_bin.21	high	97.03	1.45	123	123	96	62	26	6	2094411	2094411	1998947	1737488	1121629	420106	123	86826	2094411	45.31	26263	14818	24	49	0
ERR1135262_bin.27	medium	75.17	0	199	199	135	77	21	5	2287733	2287733	2064108	1653578	774867	265023	199	56459	2287733	46.75	17072	9310	39	84	0
ERR1135262_bin.30	high	92.15	0.56	202	202	158	100	27	3	2740361	2740361	2566069	2134723	935860	160102	202	56665	2740361	50.53	19753	10618	47	93	0
ERR1135262_bin.31	high	93.49	1.46	150	150	126	65	19	4	2010864	2010864	1921142	1481102	772860	315868	150	98144	2010864	55.05	18233	9438	30	68	0
ERR1135262_bin.32	medium	89.71	4.09	518	518	254	115	22	2	4011435	4011435	3106764	2126842	739102	120061	518	63876	4011435	32.19	10976	5310	104	236	0
ERR1135262_bin.39	medium	84.7	0.5	186	186	135	83	12	1	2070674	2070674	1884175	1502836	445662	81298	186	81298	2070674	54.09	13606	9116	44	89	0
ERR1135262_bin.42	high	90.94	0.19	130	130	108	86	36	7	2531032	2531032	2452105	2290101	1508643	476223	130	106688	2531032	50.48	31306	15279	28	56	0
ERR1135262_bin.43	high	98.31	0.85	121	121	68	51	27	13	2441305	2441305	2257862	2121664	1741745	1246990	121	203492	2441305	41.33	50728	20232	13	32	0
ERR1135262_bin.45	medium	77.51	0.95	204	204	105	48	1	0	1500056	1500056	1151673	751739	26481	0	204	26481	1500056	48.13	10052	5294	48	100	0
ERR1135262_bin.46	medium	80.14	0.47	251	251	135	40	1	0	1595104	1595104	1190321	544994	25734	0	251	25734	1595104	33.48	7262	4920	70	137	0
ERR1135262_bin.49	high	93.2	0.89	93	93	73	51	29	8	2009121	2009121	1933480	1785055	1425154	664042	93	159288	2009121	37.64	42214	21824	16	33	0
ERR1135262_bin.5	high	94.35	0	31	31	31	27	22	16	1897397	1897397	1897397	1865112	1787314	1560989	31	231028	1897397	49.49	99755	63323	8	14	0
ERR1135262_bin.50	high	93.29	1.45	282	282	204	96	15	1	2835887	2835887	2544303	1739585	503186	53095	282	53095	2835887	47.92	13031	7813	69	140	0
ERR1135262_bin.54	medium	76.74	2.86	170	170	110	55	9	2	1689568	1689568	1475352	1076000	362598	131834	170	80478	1689568	47.33	14026	7879	35	77	0
ERR1135262_bin.61	high	90.78	2.92	212	212	147	82	23	3	2482234	2482234	2248548	1776575	845009	185353	212	75632	2482234	43.91	17592	9396	42	91	0
ERR1135262_bin.62	medium	89.74	0	79	79	65	46	30	13	1882563	1882563	1833952	1696873	1457730	862927	79	103514	1882563	32.08	49285	26685	15	29	0
ERR1135263_bin.1	medium	86.3	0	180	180	125	68	16	0	1952182	1952182	1747807	1328789	520029	0	180	45697	1952182	44.97	15209	8203	40	84	0
ERR1135263_bin.16	high	92.41	1.36	229	229	183	103	16	3	2687141	2687141	2515888	1932451	600199	168448	229	58171	2687141	45.13	15058	9402	55	112	0
ERR1135263_bin.20	medium	88.68	0.69	217	217	158	85	21	1	2462364	2462364	2242352	1717265	748551	77628	217	77628	2462364	48.15	15847	9011	47	99	0
ERR1135263_bin.23	high	91.59	1.17	167	167	137	91	28	2	2485741	2485741	2370863	2038506	1021807	103576	167	52363	2485741	53.2	20581	12658	38	76	0
ERR1135263_bin.27	high	91.13	0.7	270	270	171	70	7	1	2269624	2269624	1904136	1190632	230034	58722	270	58722	2269624	39.61	10499	6214	65	135	0
ERR1135263_bin.3	high	97.26	0.12	113	113	101	81	40	5	2384241	2384241	2337853	2187291	1512521	334868	113	79180	2384241	46.42	30067	18523	29	53	0
ERR1135263_bin.32	high	97.95	1.09	111	111	86	55	17	2	1548806	1548806	1455835	1227071	639288	112028	111	57378	1548806	38.87	20008	10733	24	49	0
ERR1135263_bin.34	high	92.96	0.19	135	135	109	84	31	7	2401320	2401320	2303866	2125087	1279084	438623	135	88865	2401320	46.67	27524	14971	29	59	0
ERR1135263_bin.38	medium	82.2	0.76	235	235	146	59	7	0	1938969	1938969	1604438	974004	232563	0	235	42368	1938969	53.77	10094	6289	59	119	0
ERR1135263_bin.39	medium	75.18	1.57	353	353	165	38	1	0	2058595	2058595	1375914	539561	27044	0	353	27044	2058595	55.55	6199	4399	103	201	0
ERR1135263_bin.42	high	92.62	0.67	121	121	96	65	24	3	1907623	1907623	1813407	1579447	905428	192423	121	78374	1907623	41.52	24268	12550	26	52	0
ERR1135263_bin.47	high	99.07	1.11	102	102	80	65	38	9	2447710	2447710	2367780	2261940	1798798	723087	102	126913	2447710	43.57	37754	24351	21	40	0
ERR1135263_bin.51	medium	89.51	0.44	177	177	141	83	20	1	2179783	2179783	2046159	1621759	646171	53720	177	53720	2179783	52.08	16850	9953	42	85	0
ERR1135263_bin.57	medium	89	2.32	189	189	122	65	13	0	1813844	1813844	1575409	1164433	394417	0	189	49053	1813844	47.94	13469	7434	43	88	0
ERR1135263_bin.58	high	97.97	1.52	59	59	58	53	33	9	2031015	2031015	2027808	1993164	1653483	753882	59	137132	2031015	44.37	45083	30255	15	29	0
ERR1135263_bin.63	medium	82.41	1.72	135	135	116	84	42	6	2566121	2566121	2496953	2255914	1580920	357340	135	69958	2566121	43.27	28429	16542	32	60	0
ERR1135263_bin.7	high	93.61	1.75	84	84	46	19	6	0	758994	758994	625954	436925	240289	0	84	49794	758994	24.12	12210	6065	14	36	0
ERR1135263_bin.8	high	90.2	2.43	223	223	147	67	11	0	2025739	2025739	1759233	1191175	343768	0	223	37606	2025739	44.82	12152	6783	51	108	0
ERR1135263_bin.9	medium	76.32	1.33	233	233	124	43	0	0	1575777	1575777	1180283	585072	0	0	233	23742	1575777	47.95	8955	4999	65	125	0
ERR1135264_bin.16	high	97.41	0.25	62	62	60	57	44	15	2554704	2554704	2546698	2520191	2294472	1309887	62	171814	2554704	46.36	61492	32395	15	31	0
ERR1135264_bin.17	medium	89.03	0.54	135	135	125	77	21	2	1990235	1990235	1956620	1596316	770236	115340	135	60961	1990235	50.6	19618	10991	32	68	0
ERR1135264_bin.18	high	92.92	2.58	181	181	150	85	22	0	2328198	2328198	2210722	1722109	702502	0	181	46177	2328198	46.65	17818	9771	44	88	0
ERR1135264_bin.20	medium	78.93	0.19	264	264	135	35	0	0	1673666	1673666	1208300	500758	0	0	264	22991	1673666	52.65	7544	4708	74	145	0
ERR1135264_bin.24	high	92.71	2.42	133	133	117	84	23	4	2102194	2102194	2046129	1796551	861969	255123	133	71496	2102194	43.93	21341	12092	32	65	0
ERR1135264_bin.30	medium	76.72	1.72	254	254	158	61	6	1	2022698	2022698	1654751	960579	208569	50457	254	50457	2022698	53.81	9746	5644	67	133	0
ERR1135264_bin.32	medium	88.64	1.25	267	267	158	50	3	0	1920406	1920406	1513430	765001	81967	0	267	29361	1920406	44.81	8247	5399	72	145	0
ERR1135264_bin.36	medium	88.89	1.71	125	125	94	61	21	4	1863398	1863398	1753443	1513193	867884	236562	125	68568	1863398	32.31	23419	12314	24	51	0
ERR1135264_bin.37	medium	89.62	0.5	239	239	172	84	17	0	2387403	2387403	2137981	1543049	576021	0	239	45423	2387403	48.13	13341	7093	54	114	0
ERR1135264_bin.38	high	90.96	0.19	204	204	157	94	25	1	2516272	2516272	2338826	1863625	801073	64708	204	64708	2516272	45.24	17450	9764	47	97	0
ERR1135264_bin.4	high	91.93	0.91	170	170	143	91	26	0	2390232	2390232	2283075	1899207	850025	0	170	47274	2390232	50.32	18844	11859	42	82	0
ERR1135264_bin.40	medium	85.53	1.02	237	237	145	65	2	0	1893164	1893164	1545698	985542	64647	0	237	38715	1893164	50.33	10409	5873	62	122	0
ERR1135264_bin.41	high	97.19	2.15	90	90	82	63	32	5	2038379	2038379	2007683	1860710	1347565	363329	90	99475	2038379	44.4	32046	19736	21	41	0
ERR1135264_bin.42	high	95.93	0.19	112	112	95	73	35	10	2426424	2426424	2362561	2195845	1551775	642511	112	89627	2426424	46.57	34095	19426	24	48	0
ERR1135264_bin.45	high	97.59	1.42	116	116	86	69	40	10	2534483	2534483	2431535	2304540	1822718	688215	116	107101	2534483	43.65	37335	23830	23	44	0
ERR1135264_bin.48	medium	82.38	1.82	212	212	100	28	2	0	1319883	1319883	926675	438235	61459	0	212	31106	1319883	38.95	7175	4527	55	114	0
ERR1135264_bin.49	medium	85.25	0.46	200	200	151	82	12	1	2123798	2123798	1934600	1444550	392381	54557	200	54557	2123798	52.07	12984	8344	49	99	0
ERR1135264_bin.52	high	92.48	1.75	98	98	47	16	4	0	698031	698031	520545	303032	117448	0	98	33539	698031	24.15	8718	4863	21	48	0
ERR1135264_bin.53	high	92.66	0	58	58	54	42	26	14	2224278	2224278	2209777	2120982	1860704	1432891	58	173571	2224278	39.71	74347	34675	10	20	0
ERR1135264_bin.8	medium	86.5	0.69	252	252	149	72	9	2	2301463	2301463	1917991	1359336	363427	140306	252	74756	2301463	53.39	12515	6955	54	117	0
ERR1135264_bin.9	medium	79.31	3.45	197	197	147	70	10	1	1978315	1978315	1797122	1259574	338517	50612	197	50612	1978315	45.14	13406	7407	47	97	0
ERR1135265_bin.18	high	95.12	1.94	144	144	120	78	19	2	2039056	2039056	1947451	1636193	671134	110933	144	60465	2039056	51.24	20390	11269	35	69	0
ERR1135265_bin.2	high	90.55	0.46	127	127	108	84	40	7	2528638	2528638	2459312	2292246	1539668	427028	127	85743	2528638	53.08	27727	19812	30	57	0
ERR1135265_bin.20	high	97.37	3.26	75	75	54	24	8	0	803058	803058	728391	519589	263716	0	75	39235	803058	24.2	15399	7732	15	34	0
ERR1135265_bin.21	medium	81.03	1.72	145	145	126	83	27	3	2278879	2278879	2208350	1871995	960370	179607	145	68042	2278879	46.5	22776	12615	35	69	0
ERR1135265_bin.26	high	90.91	0	152	152	120	80	26	3	2169744	2169744	2045598	1741900	878558	170207	152	61692	2169744	39.81	20848	11268	35	70	0
ERR1135265_bin.27	high	97.58	1.45	114	114	88	61	31	12	2258171	2258171	2167289	1973686	1538466	892926	114	123281	2258171	46.99	37723	15757	18	39	0
ERR1135265_bin.28	medium	88.94	0.37	156	156	132	89	21	1	2215739	2215739	2127689	1799233	686567	53468	156	53468	2215739	52.03	18460	11855	41	77	0
ERR1135265_bin.30	high	93.06	1.12	140	140	119	93	34	4	2509562	2509562	2432262	2234699	1303045	262742	140	83357	2509562	50.26	25947	15489	33	65	0
ERR1135265_bin.31	high	91.2	0.12	158	158	115	74	20	3	2182873	2182873	2024145	1706247	862276	277725	158	120724	2182873	54.21	19643	11199	31	68	0
ERR1135265_bin.33	high	92.04	0.95	149	149	111	75	24	2	2064369	2064369	1922057	1666435	853038	106758	149	54338	2064369	56.55	21814	11414	32	64	0
ERR1135265_bin.4	medium	80.95	0.19	216	216	136	58	12	0	1893261	1893261	1606188	1047288	358410	0	216	39090	1893261	54.24	11961	6778	49	104	0
ERR1135265_bin.41	medium	81.03	3.45	192	192	142	79	12	2	2137989	2137989	1946768	1476390	409333	118381	192	67576	2137989	50.65	14615	9046	47	93	0
ERR1135265_bin.44	high	93.45	3.49	127	127	98	71	36	16	2763572	2763572	2657033	2469504	1869060	1160538	127	106051	2763572	38.16	43278	20389	21	45	0
ERR1135265_bin.57	high	94.31	0.37	119	119	100	71	38	6	2426881	2426881	2359701	2145267	1564641	488068	119	125841	2426881	49.34	30971	18934	26	50	0
ERR1135265_bin.59	high	90.94	0.37	216	216	167	95	22	1	2587717	2587717	2410774	1872903	730403	56541	216	56541	2587717	49.62	15637	9511	51	102	0
ERR1135265_bin.60	high	95.36	0.55	123	123	87	52	15	1	1561915	1561915	1434530	1177012	586303	73679	123	73679	1561915	38.87	19449	10154	25	52	0
ERR1135265_bin.61	medium	75.86	4.55	189	189	153	94	19	0	2333556	2333556	2193210	1760175	619096	0	189	49783	2333556	45.77	15423	10019	47	94	0
ERR1135265_bin.63	medium	76.77	3.79	328	328	163	45	1	0	2063191	2063191	1474793	662725	27522	0	328	27522	2063191	46.56	7325	4594	89	179	0
ERR1135265_bin.64	medium	78.13	1.1	305	305	174	59	3	0	2099616	2099616	1631542	848997	84793	0	305	30387	2099616	54.19	8296	5140	81	163	0
ERR1135265_bin.7	medium	83.16	2.16	271	271	136	33	0	0	1670172	1670172	1182555	452675	0	0	271	22125	1670172	38.8	6954	4582	79	151	0
ERR1135266_bin.1	medium	76.72	1.72	205	205	140	69	23	5	2490383	2490383	2247222	1727730	984869	343882	205	88060	2490383	53.47	20030	9032	36	84	0
ERR1135266_bin.18	high	94.44	0	77	77	72	54	23	8	1754050	1754050	1737379	1596594	1068313	563513	77	111458	1754050	42.46	29636	18674	17	35	0
ERR1135266_bin.19	high	98	1.39	149	149	121	84	23	4	2216183	2216183	2106026	1829682	874562	255876	149	73172	2216183	50.31	21235	11900	34	69	0
ERR1135266_bin.21	medium	89.34	0.46	141	141	120	79	25	4	2161431	2161431	2085043	1800266	923291	232432	141	61906	2161431	52.06	23061	12736	32	64	0
ERR1135266_bin.22	high	94.11	1.06	144	144	105	84	32	9	2558166	2558166	2417344	2264792	1425438	623726	144	111746	2558166	44.74	31354	15527	27	57	0
ERR1135266_bin.23	high	95.3	0.34	163	163	120	82	13	1	1955997	1955997	1800909	1521594	435068	56685	163	56685	1955997	38.56	15441	10775	40	77	0
ERR1135266_bin.24	high	91.79	1.93	216	216	147	81	8	0	2099554	2099554	1859019	1381681	265038	0	216	39489	2099554	43.55	13342	7911	53	103	0
ERR1135266_bin.3	medium	77.59	0.86	135	135	112	83	32	6	2366782	2366782	2280330	2067135	1271719	336684	135	59679	2366782	46.71	25937	14699	29	60	0
ERR1135266_bin.30	high	92.81	2.79	198	198	132	57	8	0	1737607	1737607	1492169	960780	234765	0	198	36099	1737607	44.64	11377	6662	49	100	0
ERR1135266_bin.31	high	90.99	2.13	232	232	173	108	24	1	2771765	2771765	2543523	2068865	808905	51784	232	51784	2771765	45.02	15134	9771	55	110	0
ERR1135266_bin.32	medium	76.62	2.18	205	205	106	32	2	0	1338059	1338059	978917	475309	56299	0	205	29173	1338059	42.29	7291	4877	55	111	0
ERR1135266_bin.33	medium	75.86	3.45	253	253	173	78	5	0	2160018	2160018	1855508	1149330	164816	0	253	41764	2160018	53.82	10414	6861	72	134	0
ERR1135266_bin.38	medium	80.47	1.08	151	151	112	62	12	2	1779042	1779042	1634122	1265173	461289	132564	151	66677	1779042	51.46	16508	9115	34	70	0
ERR1135266_bin.4	high	91.96	1.98	239	239	165	84	13	0	2349278	2349278	2071214	1463848	423331	0	239	46381	2349278	49.99	12453	8194	58	117	0
ERR1135266_bin.41	medium	87.76	1.79	253	253	151	55	2	0	1825886	1825886	1452681	777463	57146	0	253	29166	1825886	52.35	8918	5549	70	136	0
ERR1135266_bin.46	medium	76.13	0	218	218	110	36	2	0	1466979	1466979	1076326	561734	63835	0	218	34002	1466979	54.02	7681	4854	56	115	0
ERR1135266_bin.53	medium	89.07	0.49	202	202	162	91	16	2	2377420	2377420	2233014	1713490	574877	120029	202	63378	2377420	43.36	15247	9290	49	99	0
ERR1135266_bin.57	medium	84.78	0.31	240	240	160	80	11	0	2209539	2209539	1907022	1342879	338379	0	240	40191	2209539	48.44	11920	6956	59	119	0
ERR1135266_bin.58	high	96.27	0.49	177	177	139	91	28	6	2714450	2714450	2569770	2239522	1250346	504168	177	131322	2714450	48.54	23624	12238	33	73	0
ERR1135266_bin.6	high	97.55	0	31	31	31	29	24	15	2380439	2380439	2380439	2363686	2290903	1966692	31	269416	2380439	39.36	141913	81783	7	13	0
ERR1135266_bin.60	high	93.43	1.34	215	215	151	80	22	3	2441799	2441799	2213231	1692945	824300	195511	215	77453	2441799	44.19	15778	8479	43	96	0
ERR1135266_bin.67	high	93.33	1.67	70	70	67	54	23	7	1632710	1632710	1623495	1526743	983015	417594	70	80117	1632710	32.73	30722	18790	18	34	0
ERR1135266_bin.71	high	91.37	0.87	176	176	142	88	25	2	2342746	2342746	2218644	1821796	881565	109326	176	56115	2342746	50.55	17607	10706	39	82	0
ERR1135266_bin.72	high	94.52	1.43	83	83	69	60	30	12	2054324	2054324	1998296	1929194	1461004	806192	83	110525	2054324	47.45	41959	20744	17	34	0
ERR1135267_bin.11	medium	86.18	1.24	229	229	146	68	11	1	2045362	2045362	1736145	1186425	353030	51615	229	51615	2045362	53.98	11417	6644	53	111	0
ERR1135267_bin.15	high	98.15	1.6	204	204	149	95	34	2	2825498	2825498	2619340	2245198	1262159	164547	204	93587	2825498	48.45	22437	11943	41	84	0
ERR1135267_bin.18	medium	89.93	2.58	295	295	172	102	33	5	3311767	3311767	2873212	2382732	1309859	317317	295	73859	3311767	42.03	19052	8909	49	113	0
ERR1135267_bin.21	high	91.13	0.54	88	88	79	60	31	9	1943676	1943676	1905878	1765834	1291073	593160	88	89037	1943676	51.49	29358	19091	20	39	0
ERR1135267_bin.24	high	94.26	0	126	126	95	56	9	2	1542829	1542829	1431511	1149242	385846	129476	126	77218	1542829	38.83	17673	9911	28	57	0
ERR1135267_bin.25	medium	81.48	0.19	125	125	97	56	23	2	1782621	1782621	1679440	1398542	854398	111695	125	56847	1782621	54.82	23972	12824	25	51	0
ERR1135267_bin.27	high	91.04	0.65	157	157	133	91	24	3	2372116	2372116	2276607	1975735	894231	174771	157	64896	2372116	53.28	21574	12395	37	74	0
ERR1135267_bin.3	medium	87.07	2.02	184	184	114	36	3	0	1334287	1334287	1074788	527723	84218	0	184	30438	1334287	33.78	8145	5322	52	100	0
ERR1135267_bin.30	high	97.08	0.65	93	93	84	68	39	10	2339567	2339567	2304843	2187135	1707247	716744	93	86159	2339567	50.05	36616	24801	22	41	0
ERR1135267_bin.34	high	91.7	0.44	226	226	174	91	15	0	2498047	2498047	2311288	1727333	511886	0	226	47957	2498047	48.21	15902	8123	53	107	0
ERR1135267_bin.37	high	92.49	0.37	199	199	165	88	24	2	2574634	2574634	2438127	1893500	893167	199110	199	133924	2574634	45.27	18567	9666	43	92	0
ERR1135267_bin.39	medium	84.18	2.91	202	202	143	64	15	1	2071138	2071138	1851313	1285141	530372	63323	202	63323	2071138	47.14	14578	7555	43	96	0
ERR1135267_bin.47	high	94.33	1.09	209	209	159	74	13	1	2106266	2106266	1929088	1332308	409977	50453	209	50453	2106266	42.46	13492	7673	50	103	0
ERR1135267_bin.48	medium	87.59	1.49	238	238	170	72	7	0	2091421	2091421	1838556	1119068	221775	0	238	41721	2091421	54.25	10879	7097	65	126	0
ERR1135267_bin.52	medium	87.49	2.87	172	172	118	72	22	4	2197355	2197355	1998913	1675575	898171	239577	172	66621	2197355	31.97	19439	10502	32	70	0
ERR1135267_bin.55	high	92.91	1.24	188	188	156	94	21	1	2398942	2398942	2273273	1802904	685943	58635	188	58635	2398942	50.54	16112	10029	47	94	0
ERR1135267_bin.57	high	92.59	0.51	107	107	80	62	30	10	2287432	2287432	2188729	2046284	1509731	757475	107	106439	2287432	43.81	40923	20961	19	39	0
ERR1135267_bin.59	high	97.59	0.86	102	102	96	79	39	9	2454720	2454720	2434230	2319449	1576958	599863	102	101020	2454720	46.53	29641	22002	26	51	0
ERR1135267_bin.65	high	99.03	1.52	72	72	68	61	34	10	2102157	2102157	2090826	2040869	1604724	756280	72	136600	2102157	44.24	40207	25399	17	33	0
ERR1135267_bin.67	medium	89.83	3.04	229	229	146	80	13	0	2268322	2268322	1945632	1473047	419129	0	229	46405	2268322	45.25	13832	7260	52	107	0
ERR1135267_bin.69	medium	88.79	1.13	177	177	141	87	22	0	2217987	2217987	2082160	1687133	701293	0	177	46570	2217987	51.85	17212	10349	42	85	0
ERR1135268_bin.11	medium	87.46	0.89	114	114	99	66	33	5	2130570	2130570	2074652	1832633	1269485	381446	114	94246	2130570	52.03	28425	16800	26	49	0
ERR1135268_bin.14	medium	85.6	1.95	202	202	155	78	13	2	2196214	2196214	2020615	1474690	500653	122731	202	72051	2196214	47.34	14552	8317	46	98	0
ERR1135268_bin.16	high	91.71	3.09	154	154	123	81	29	3	2326838	2326838	2202109	1894158	1051059	191344	154	78073	2326838	44.49	21964	12858	34	69	0
ERR1135268_bin.22	medium	85.67	0.68	146	146	125	83	23	4	2351648	2351648	2272689	1954279	1033817	352287	146	122242	2351648	54.15	22095	12765	29	67	0
ERR1135268_bin.29	high	91.95	0.18	108	108	99	77	45	16	2821670	2821670	2787544	2625032	2120130	1103700	108	104489	2821670	50.08	41218	26688	23	45	0
ERR1135268_bin.30	medium	87.91	2.44	257	257	172	74	11	1	2423565	2423565	2108003	1383860	384891	59622	257	59622	2423565	54.75	11870	7180	59	125	0
ERR1135268_bin.37	high	94.25	1.34	97	97	84	62	29	7	1966890	1966890	1915801	1764268	1242858	487461	97	85242	1966890	51.67	31829	17313	20	41	0
ERR1135268_bin.39	high	91.73	0	128	128	109	84	39	9	2631030	2631030	2557454	2376103	1680563	581177	128	101682	2631030	50.38	33085	17536	27	54	0
ERR1135268_bin.41	medium	89.82	0.79	164	164	109	57	14	1	1702033	1702033	1504322	1140504	497813	60724	164	60724	1702033	55.2	15130	7727	33	73	0
ERR1135268_bin.42	high	95.58	0	93	93	75	52	18	4	1509718	1509718	1439317	1268974	727644	299547	93	107311	1509718	42.09	21457	14262	20	41	0
ERR1135268_bin.45	high	90.76	1.2	190	190	133	52	5	0	1697544	1697544	1488981	889678	166523	0	190	37711	1697544	57.33	10720	7261	49	98	0
ERR1135268_bin.49	high	94.3	0.63	122	122	104	70	24	5	2024917	2024917	1957385	1704896	975219	334251	122	74700	2024917	52.42	23316	12865	26	54	0
ERR1135268_bin.5	medium	88.01	1.13	126	126	104	86	33	13	2608213	2608213	2522715	2401308	1554140	895182	126	127068	2608213	43.17	30257	17156	24	53	0
ERR1135269_bin.13	medium	81.03	0.86	205	205	158	92	21	3	2519222	2519222	2344868	1859567	774338	183314	205	74079	2519222	43.27	16507	9691	45	96	0
ERR1135269_bin.18	high	95.76	0.34	171	171	133	76	11	0	1905902	1905902	1764782	1348212	343119	0	171	42784	1905902	51.84	14826	9071	44	85	0
ERR1135269_bin.21	medium	83.58	1.13	329	329	174	52	2	0	2109241	2109241	1560054	722185	65834	0	329	38712	2109241	48.43	7500	4897	91	179	0
ERR1135269_bin.28	high	91.49	0.71	146	146	90	52	7	1	1506721	1506721	1297694	1017846	279484	72507	146	72507	1506721	45.1	14979	8131	31	65	0
ERR1135269_bin.29	medium	86.2	0.68	165	165	125	80	24	5	2337536	2337536	2193095	1856599	982108	338261	165	106905	2337536	54.34	20414	11329	33	71	0
ERR1135269_bin.34	high	90.3	0.7	141	141	98	44	6	1	1353047	1353047	1193882	792626	246488	53078	141	53078	1353047	47.9	11736	7706	34	70	0
ERR1135269_bin.35	medium	75.44	0.56	111	111	78	54	15	5	1593050	1593050	1476920	1310896	699663	333959	111	99130	1593050	27.98	22605	12475	20	44	0
ERR1135269_bin.37	medium	96.55	8.62	248	248	192	105	19	1	2834863	2834863	2628437	1984524	664766	79601	248	79601	2834863	50.03	15272	8661	60	121	0
ERR1135269_bin.42	medium	79.51	1.71	157	157	101	43	5	0	1356351	1356351	1157760	752310	151610	0	157	35003	1356351	46.96	11185	6577	37	77	0
ERR1135269_bin.44	high	90.51	0.63	210	210	133	56	8	0	1818968	1818968	1540306	1000390	282676	0	210	48401	1818968	52.59	10816	6422	48	103	0
ERR1135269_bin.48	high	94.46	0	120	120	91	51	12	3	1531708	1531708	1425223	1130054	493147	178904	120	64387	1531708	42.12	19746	9949	25	53	0
ERR1135269_bin.5	medium	79.22	0.48	226	226	136	58	12	0	1999445	1999445	1681610	1144652	388872	0	226	45291	1999445	43.38	13771	6245	46	104	0
ERR1135269_bin.55	medium	86.14	1.5	299	299	132	43	5	1	1878417	1878417	1277001	667084	180228	60449	299	60449	1878417	37.04	7316	4478	77	160	0
ERR1135269_bin.56	medium	75.79	0.09	276	276	87	19	0	0	1321749	1321749	669109	219357	0	0	276	15373	1321749	34.42	5077	3644	86	164	0
ERR1135269_bin.57	medium	88.06	2.42	182	182	125	59	7	0	1673199	1673199	1464553	990426	223999	0	182	41869	1673199	49.53	11555	7025	45	90	0
ERR1135269_bin.59	medium	78.35	0.34	239	239	132	32	2	0	1583449	1583449	1186395	474260	52421	0	239	27258	1583449	46.51	7739	4995	69	133	0
ERR1135269_bin.60	high	91.17	2.14	218	218	178	115	19	2	2789453	2789453	2648914	2196024	742264	133442	218	71853	2789453	52.09	15951	10466	52	105	0
ERR1135269_bin.64	medium	88.02	0.8	191	191	144	82	12	1	2115224	2115224	1942702	1498062	418565	58668	191	58668	2115224	52.01	14820	8952	46	92	0
ERR1135269_bin.66	medium	85.29	0.43	196	196	150	82	21	5	2482835	2482835	2310895	1813695	877683	333894	196	87638	2482835	49.24	17778	9551	40	87	0
ERR1135269_bin.71	high	95.33	0.37	125	125	99	75	33	5	2407490	2407490	2321751	2153102	1438270	376096	125	109656	2407490	46.66	33179	18193	26	51	0
ERR1135270_bin.1	medium	78.62	5.17	268	268	177	108	32	3	3135696	3135696	2811332	2313666	1105845	166297	268	58105	3135696	46.61	19138	9902	54	112	0
ERR1135270_bin.16	medium	85.41	0.78	150	150	108	73	22	4	2166161	2166161	2012529	1753457	964046	249945	150	76631	2166161	43.35	20548	11352	28	62	0
ERR1135270_bin.2	high	90.24	0	105	105	92	61	21	2	1732872	1732872	1683294	1451533	766124	119485	105	62150	1732872	47.02	23091	15041	26	49	0
ERR1135270_bin.20	medium	86.85	0.19	118	118	99	68	26	3	1943682	1943682	1871584	1643637	943886	154583	118	53884	1943682	39.38	24250	13948	28	54	0
ERR1135270_bin.24	medium	88.2	0.95	241	241	149	66	8	1	2063874	2063874	1725958	1127666	255047	51457	241	51457	2063874	52.8	11200	6451	58	118	0
ERR1135270_bin.3	high	96.05	2.65	108	108	81	64	38	18	2949133	2949133	2862958	2728087	2333399	1592848	108	166033	2949133	43.32	61259	28369	16	34	0
ERR1135270_bin.35	medium	81.66	3.37	306	306	135	32	0	0	1691974	1691974	1088385	402759	0	0	306	20411	1691974	52.1	6084	4114	91	175	0
ERR1135270_bin.39	high	91.95	1.85	111	111	99	76	35	4	2225995	2225995	2182714	2022462	1324583	274194	111	86655	2225995	49.3	27780	18193	27	51	0
ERR1135270_bin.44	medium	82.95	1.12	251	251	174	82	14	0	2356580	2356580	2072660	1408475	418219	0	251	43752	2356580	52.86	11470	7214	61	125	0
ERR1135270_bin.47	high	90.36	1.67	222	222	152	89	23	0	2415924	2415924	2176552	1745298	802846	0	222	49603	2415924	46.63	14802	8900	46	97	0
ERR1135270_bin.55	medium	88.26	0	69	69	61	41	20	5	1562340	1562340	1531966	1377620	1009396	486013	69	146674	1562340	54.54	36245	19246	12	28	0
ERR1135270_bin.6	high	91.69	0	101	101	78	52	26	6	1937352	1937352	1855283	1675210	1220330	564332	101	247995	1937352	37.72	29885	17992	17	38	0
ERR1135270_bin.60	high	96.01	2.43	182	182	124	64	9	0	1794358	1794358	1589787	1159035	298492	0	182	43492	1794358	44.82	13348	7764	43	86	0
ERR1135270_bin.62	medium	86.31	1.93	152	152	123	72	19	2	2058893	2058893	1954453	1598196	727357	119015	152	64152	2058893	43.79	19165	11424	33	67	0
ERR1135270_bin.71	high	91.5	0.49	174	174	118	43	2	0	1363930	1363930	1149905	635427	64929	0	174	34404	1363930	39.28	9131	5937	48	95	0
ERR1135270_bin.73	high	97.19	4.49	275	275	163	86	23	6	2913089	2913089	2515819	1973161	1005778	449629	275	121214	2913089	30.47	16573	7819	47	111	0
ERR1135270_bin.77	high	95.57	0.63	84	84	77	63	34	21	2581046	2581046	2556220	2448834	1947901	1457554	84	106699	2581046	46.45	54089	25129	18	34	0
ERR1135270_bin.79	medium	86.03	0.95	117	117	107	83	36	14	2871143	2871143	2833645	2637447	1817382	1033970	117	120604	2871143	51.8	36532	20502	24	51	0
ERR1135270_bin.8	medium	75.28	2.07	259	259	120	34	0	0	1524262	1524262	1029578	441865	0	0	259	23234	1524262	47.95	6730	4359	74	145	0
ERR1135270_bin.87	high	93.44	1.34	393	393	206	71	9	2	2812324	2812324	2133860	1199002	335014	109484	393	54912	2812324	39.57	8576	5099	94	202	0
ERR1135270_bin.91	medium	80.55	1.48	106	106	88	71	25	5	1973810	1973810	1908291	1779150	1039544	351913	106	93171	1973810	49.91	26892	15907	23	48	0
ERR1135270_bin.94	high	92.29	1.31	176	176	138	84	24	2	2353914	2353914	2213466	1826640	815635	106755	176	56054	2353914	49.96	20971	10561	40	79	0
ERR1135270_bin.96	high	92.63	2.04	207	207	154	95	22	1	2416947	2416947	2207674	1764080	672815	51067	207	51067	2416947	50.45	14901	9639	51	100	0
ERR1135271_bin.10	medium	78.36	0.57	290	290	153	40	0	0	1779180	1779180	1291837	517499	0	0	290	23584	1779180	52.89	6971	4661	86	162	0
ERR1135271_bin.15	medium	80.08	3.24	370	370	163	36	0	0	2108146	2108146	1391682	525859	0	0	370	24707	2108146	48.29	6266	4169	104	205	0
ERR1135271_bin.18	high	94.23	1.84	219	219	170	102	28	3	2759952	2759952	2578953	2097080	972929	158878	219	54659	2759952	45.24	17984	10265	49	100	0
ERR1135271_bin.20	high	96.65	2.11	113	113	91	67	25	3	1838581	1838581	1756786	1586483	917247	162948	113	55912	1838581	44.75	24807	13842	26	50	0
ERR1135271_bin.26	high	98.28	0.9	128	128	104	65	18	6	1899409	1899409	1812904	1513704	750502	366044	128	88129	1899409	48.13	20275	12163	27	57	0
ERR1135271_bin.3	high	92.53	0.19	114	114	104	79	37	11	2520511	2520511	2481179	2283679	1581250	723812	114	85517	2520511	43.42	31973	18815	27	52	0
ERR1135271_bin.37	medium	77.9	0.6	230	230	124	44	2	0	1593269	1593269	1212893	646546	64269	0	230	32897	1593269	54.23	8145	5220	61	121	0
ERR1135271_bin.43	high	90.28	0.5	189	189	133	79	19	1	2160300	2160300	1957024	1564397	668959	77444	189	77444	2160300	54.07	15335	9717	41	85	0
ERR1135271_bin.44	medium	89.62	0	116	116	101	71	20	3	1857838	1857838	1799281	1577264	743566	207098	116	103000	1857838	57.24	21493	13618	29	56	0
ERR1135271_bin.46	medium	81.69	1.17	263	263	128	48	1	0	1793081	1793081	1296192	724427	28763	0	263	28763	1793081	48.46	8406	4850	67	138	0
ERR1135271_bin.54	medium	85	0.83	225	225	163	91	16	2	2456088	2456088	2229733	1728734	603618	135187	225	70611	2456088	49.14	14726	8421	49	104	0
ERR1135271_bin.6	medium	87.7	2.21	234	234	84	22	0	0	1244858	1244858	707512	292954	0	0	234	24728	1244858	39.6	5671	3981	68	135	0
ERR1135271_bin.62	high	96.34	2.18	161	161	127	82	21	2	2178251	2178251	2051058	1714040	746950	118279	161	67814	2178251	41.23	18061	11177	38	75	0
ERR1135271_bin.65	medium	77.11	1.24	275	275	153	45	1	0	1828263	1828263	1374406	601860	25000	0	275	25000	1828263	53.9	8250	5004	81	153	0
[truncated: 7,263 more rows]

## Sheet: Fig. 2, Supplementary Fig.2 
Figure 2 and Supplementary Figure 2
Data 1.1048 SGBs present/absent in each sample
Sample_ID	Body_site	Host	Sample group	ERR1135178_bin_26	ERR1135178_bin_33	ERR1135178_bin_34	ERR1135178_bin_36	ERR1135178_bin_56	ERR1135178_bin_57	ERR1135178_bin_73	ERR1135178_bin_9	ERR1135179_bin_22	ERR1135179_bin_29	ERR1135180_bin_57	ERR1135181_bin_2	ERR1135181_bin_32	ERR1135181_bin_58	ERR1135181_bin_62	ERR1135181_bin_67	ERR1135181_bin_68	ERR1135182_bin_35	ERR1135182_bin_53	ERR1135183_bin_20	ERR1135183_bin_4	ERR1135183_bin_75	ERR1135184_bin_93	ERR1135185_bin_73	ERR1135187_bin_18	ERR1135187_bin_39	ERR1135187_bin_47	ERR1135187_bin_54	ERR1135187_bin_70	ERR1135187_bin_84	ERR1135187_bin_93	ERR1135188_bin_12	ERR1135188_bin_29	ERR1135188_bin_33	ERR1135188_bin_61	ERR1135188_bin_68	ERR1135188_bin_70	ERR1135189_bin_31	ERR1135189_bin_44	ERR1135189_bin_5	ERR1135189_bin_63	ERR1135189_bin_8	ERR1135190_bin_104	ERR1135190_bin_27	ERR1135190_bin_32	ERR1135190_bin_34
ERR1135178	Stool	French pig	EPs	1	1	1	1	1	1	1	1	0	0	0	0	0	0	0	0	0	0	0	0	0	0	0	1	0	0	1	1	0	0	0	0	0	0	0	0	0	1	0	0	0	0	0	0	0	0
ERR1135179	Stool	French pig	EPs	1	0	1	0	1	0	1	1	1	1	0	1	0	0	0	1	1	0	0	0	0	0	0	1	0	0	0	0	0	0	0	0	0	0	0	0	0	0	0	0	0	1	0	0	0	0
ERR1135180	Stool	French pig	EPs	1	0	1	1	0	0	1	1	0	1	1	0	1	0	0	0	1	1	0	0	1	0	0	0	0	0	0	1	0	0	1	0	0	0	1	0	1	1	0	1	0	0	0	0	0	0
ERR1135181	Stool	French pig	EPs	0	0	1	1	0	0	1	1	1	0	0	1	1	1	1	1	1	1	0	1	0	1	0	0	0	0	0	1	0	0	1	0	1	0	1	0	1	0	0	1	0	1	0	0	0	0
ERR1135182	Stool	French pig	EPs	1	0	1	1	0	0	1	0	0	0	1	1	1	1	0	0	1	1	1	1	1	1	1	0	0	0	0	1	0	0	1	0	1	0	1	0	1	1	1	1	0	1	0	1	0	0
ERR1135183	Stool	French pig	EPs	0	0	0	1	0	0	1	1	0	0	1	1	1	1	1	1	1	0	1	1	1	1	0	0	0	0	0	1	0	0	1	0	1	0	0	0	0	1	0	1	1	1	0	0	0	0
ERR1135184	Stool	French pig	EPs	0	0	1	1	0	0	1	1	1	0	0	0	0	0	0	1	1	1	0	0	0	0	1	1	0	0	0	0	0	1	0	0	0	0	1	0	0	0	1	1	0	0	0	0	0	1
ERR1135185	Stool	French pig	EPs	0	1	1	0	0	0	1	1	0	0	0	0	0	0	0	0	0	1	0	0	0	0	0	1	0	0	0	0	0	1	0	0	0	0	0	0	0	0	0	0	0	0	0	0	0	0
ERR1135186	Stool	French pig	EPs	0	0	1	0	1	0	0	0	0	0	0	0	0	0	0	0	0	0	0	0	0	0	0	1	0	0	0	0	0	0	0	0	0	0	0	0	0	0	0	0	0	0	0	0	0	0
ERR1135187	Stool	French pig	EPs	0	0	0	0	0	0	1	0	0	0	0	0	0	0	0	0	0	0	0	0	0	0	0	0	1	1	1	1	1	1	1	1	1	0	1	1	1	1	0	0	1	1	0	0	0	1
ERR1135188	Stool	French pig	EPs	0	0	0	0	0	0	1	0	0	0	0	0	0	0	0	0	0	0	0	0	0	1	0	0	1	0	0	1	1	0	1	1	1	1	1	1	1	0	0	1	0	0	0	0	0	0
ERR1135189	Stool	French pig	EPs	0	0	0	0	0	0	0	0	0	0	0	0	0	0	0	0	0	0	0	0	0	1	0	0	0	0	0	0	0	1	0	0	1	0	1	0	1	1	1	1	1	1	0	0	1	0
ERR1135190	Stool	French pig	EPs	0	0	0	0	0	0	1	0	0	0	0	0	0	0	0	0	0	0	0	0	0	1	0	0	0	0	1	0	0	1	1	0	1	0	1	0	1	1	0	1	1	1	1	1	1	1
ERR1135191	Stool	French pig	EPs	0	0	1	0	0	0	1	0	0	0	0	0	0	0	0	0	0	0	0	0	0	0	0	0	0	0	0	0	0	0	0	0	1	0	0	0	1	1	0	0	1	0	0	0	0	0
ERR1135192	Stool	French pig	EPs	0	0	0	1	0	0	1	0	0	0	0	0	0	0	0	0	0	0	0	0	0	1	0	0	0	0	0	1	0	0	1	0	1	0	1	0	1	1	0	0	1	1	0	0	0	0
ERR1135193	Stool	French pig	EPs	0	0	0	1	0	0	1	0	0	0	0	0	0	0	0	0	0	0	0	0	0	0	0	0	0	0	0	1	0	0	1	0	1	0	1	0	0	1	0	1	1	0	1	0	0	1
ERR1135194	Stool	French pig	EPs	0	0	0	0	0	0	1	0	0	0	0	0	0	0	0	0	0	0	0	0	0	0	0	0	0	0	0	1	0	0	1	0	1	0	1	0	0	1	0	1	1	0	0	0	0	0
ERR1135195	Stool	French pig	EPs	0	0	0	0	0	0	1	1	0	0	0	0	0	0	0	0	0	0	0	0	0	0	0	0	0	0	0	1	0	1	1	0	1	0	1	0	0	0	0	1	1	1	0	1	0	1
ERR1135196	Stool	French pig	EPs	0	0	0	0	0	0	1	0	0	0	0	0	0	0	0	0	0	0	0	0	0	0	0	0	0	0	0	1	0	0	1	0	0	0	0	0	1	0	0	0	0	0	0	0	0	1
ERR1135197	Stool	French pig	EPs	0	0	0	1	0	0	1	0	0	0	0	0	0	0	0	0	0	0	0	0	0	0	0	0	0	0	0	1	0	0	0	0	0	0	1	0	1	1	0	0	1	0	0	0	0	0
ERR1135198	Stool	French pig	EPs	0	0	0	0	0	0	1	0	0	0	0	0	0	0	0	0	0	0	0	0	0	0	0	0	0	0	0	0	0	0	1	0	0	0	0	0	1	1	0	0	1	0	1	0	0	1
ERR1135199	Stool	French pig	EPs	0	0	0	1	0	0	1	0	0	0	0	0	0	0	0	0	0	0	0	0	0	0	0	0	0	0	0	0	0	1	0	0	0	0	0	0	1	1	0	1	0	0	1	0	0	0
ERR1135200	Stool	French pig	EPs	0	0	0	1	0	0	1	0	0	0	0	0	0	0	0	0	0	0	0	0	0	0	0	0	0	0	0	1	0	1	0	0	0	0	1	0	1	1	0	1	1	0	0	0	0	0
ERR1135201	Stool	French pig	EPs	0	0	0	1	0	0	1	0	0	0	0	0	0	0	0	1	1	0	0	0	0	0	0	0	0	0	0	1	0	1	0	0	0	0	1	0	1	1	0	1	0	0	1	0	0	1
ERR1135202	Stool	French pig	EPs	0	0	0	0	0	0	1	0	0	0	0	0	0	0	0	0	0	0	0	0	0	0	0	0	0	0	0	0	0	1	0	0	1	0	1	0	1	1	0	1	0	0	0	0	0	0
ERR1135203	Stool	French pig	EPs	0	0	0	0	0	0	1	0	0	0	0	0	0	0	0	1	0	0	0	0	0	0	0	0	0	0	0	0	0	0	0	0	0	0	1	1	1	0	0	1	1	0	0	1	0	0
ERR1135204	Stool	French pig	EPs	0	0	0	1	0	0	1	0	0	0	0	0	1	0	0	0	0	0	0	0	0	0	0	0	0	0	0	0	0	1	0	0	1	0	1	1	1	0	0	1	1	0	0	0	0	0
ERR1135205	Stool	French pig	EPs	0	0	0	0	0	0	1	0	0	0	0	0	0	0	0	0	0	0	0	0	0	0	0	0	0	0	0	1	0	0	1	0	0	0	1	0	1	0	0	0	0	0	0	0	0	0
ERR1135206	Stool	French pig	EPs	0	0	0	1	0	0	1	0	0	0	0	0	1	0	0	0	0	0	0	0	1	0	0	0	0	0	1	0	0	1	0	0	1	0	1	0	1	0	0	0	1	0	0	0	0	0
ERR1135207	Stool	French pig	EPs	0	0	0	0	0	0	1	0	0	0	0	0	0	0	0	0	0	0	0	0	1	0	0	0	0	0	1	1	0	1	0	0	0	0	1	0	0	0	0	0	0	0	1	1	0	0
ERR1135208	Stool	French pig	EPs	0	0	0	0	0	0	1	0	0	0	0	0	0	0	0	1	0	0	0	0	0	0	0	0	0	0	0	1	0	0	0	1	0	0	1	1	0	0	0	0	1	0	0	1	0	0
ERR1135209	Stool	French pig	EPs	0	0	0	1	0	0	1	0	0	0	0	0	1	0	0	0	1	0	0	0	0	0	0	0	0	0	0	0	0	1	0	0	1	0	1	1	0	0	0	1	1	0	0	0	0	0
ERR1135210	Stool	French pig	EPs	0	0	0	0	0	0	1	0	0	0	0	0	0	0	0	0	0	0	0	0	0	0	0	0	0	0	1	1	0	1	0	0	0	1	1	1	0	0	1	0	1	0	0	0	0	0
ERR1135211	Stool	French pig	EPs	0	0	0	0	0	0	1	0	0	0	0	0	1	0	0	1	0	0	0	0	0	0	0	0	0	0	1	1	1	1	0	0	1	0	1	1	0	1	0	0	1	0	1	0	1	0
ERR1135212	Stool	French pig	EPs	0	0	0	0	0	0	1	0	0	0	0	0	0	0	0	0	0	0	0	0	0	1	1	0	0	0	0	1	1	1	0	0	1	0	1	1	1	1	0	1	1	0	0	0	0	0
ERR1135213	Stool	French pig	EPs	0	0	0	0	0	0	1	0	0	0	0	0	1	0	0	1	0	0	0	1	1	0	0	0	0	1	1	1	0	0	0	0	1	0	1	1	0	1	1	1	1	1	0	1	0	0
ERR1135214	Stool	French pig	EPs	0	0	1	0	1	0	0	0	0	0	0	0	0	0	0	0	0	1	0	0	0	0	0	1	0	0	0	0	0	1	0	0	0	0	0	0	0	0	0	0	0	0	1	0	0	0
ERR1135215	Stool	French pig	EPs	0	0	1	0	1	0	0	0	0	0	0	0	0	0	0	0	0	0	0	0	0	0	0	1	0	0	0	0	0	0	0	0	0	0	0	0	0	0	0	1	0	0	0	0	0	0
ERR1135216	Stool	French pig	EPs	0	0	1	0	1	0	0	0	0	0	0	0	0	0	0	0	0	1	0	0	0	0	0	1	0	0	0	0	0	0	0	0	0	0	0	0	0	1	0	0	0	0	0	0	0	0
ERR1135217	Stool	French pig	EPs	0	0	1	0	0	0	0	0	0	0	0	0	0	0	0	0	0	0	0	0	0	0	0	1	0	0	0	0	0	0	0	0	0	0	0	0	0	0	0	0	0	0	1	0	0	0
ERR1135218	Stool	French pig	EPs	0	0	1	0	1	0	0	0	0	0	0	0	0	0	0	0	0	0	0	0	0	0	0	1	0	0	0	0	0	0	0	0	0	0	0	0	0	0	0	0	0	0	0	0	0	0
ERR1135219	Stool	French pig	EPs	0	0	1	1	1	0	0	0	0	0	0	0	0	0	0	0	0	0	0	0	0	0	0	1	0	0	0	0	0	1	0	0	0	0	0	0	0	0	0	0	0	0	1	0	0	0
ERR1135220	Stool	French pig	EPs	0	0	1	0	1	0	0	1	0	0	0	0	0	0	0	0	0	0	0	0	0	0	0	1	0	0	1	0	0	0	0	0	0	0	0	0	0	0	1	0	0	0	0	0	0	0
ERR1135221	Stool	French pig	EPs	0	0	1	0	0	0	0	0	0	0	0	0	0	0	0	0	0	0	0	0	0	0	0	1	0	0	0	0	0	0	0	0	0	0	0	0	0	0	0	0	0	0	0	0	0	0
ERR1135222	Stool	French pig	EPs	0	0	0	0	0	0	0	0	0	0	0	0	0	0	0	0	0	0	0	0	0	0	0	1	0	0	0	0	0	0	0	0	0	0	0	0	0	0	0	0	0	0	0	0	0	0
ERR1135223	Stool	French pig	EPs	0	0	0	1	1	1	1	0	0	0	0	0	0	0	0	0	0	1	0	0	0	0	0	1	0	0	0	0	0	0	1	0	0	0	0	0	0	0	0	1	0	0	0	0	0	0
ERR1135224	Stool	French pig	EPs	0	0	1	0	0	0	0	0	0	0	0	0	0	0	0	0	0	0	0	0	0	0	0	1	0	0	0	0	0	0	0	0	0	0	0	0	0	0	0	0	0	0	0	0	0	0
ERR1135225	Stool	French pig	EPs	0	0	1	1	1	0	1	0	0	0	0	0	0	0	0	0	0	0	0	0	0	0	0	1	0	0	0	0	0	0	0	0	0	0	0	0	0	0	0	1	0	0	0	0	0	0
ERR1135226	Stool	French pig	EPs	0	0	1	0	1	0	0	0	0	0	0	0	0	0	0	0	0	0	0	0	0	0	0	1	0	0	0	0	0	0	0	0	0	0	0	0	0	0	0	0	0	0	0	0	0	0
ERR1135227	Stool	French pig	EPs	0	0	1	0	1	0	0	0	0	0	0	0	0	0	0	0	0	0	0	0	0	0	0	1	0	0	0	0	0	0	0	0	0	0	0	0	0	0	0	0	0	0	0	0	0	0
ERR1135228	Stool	French pig	EPs	0	0	1	0	1	0	0	0	0	0	0	0	0	0	0	0	0	0	0	0	0	0	0	1	0	0	0	0	0	0	0	0	0	0	0	0	0	0	0	0	0	0	0	0	0	0
ERR1135229	Stool	French pig	EPs	0	0	1	0	0	0	1	0	0	1	0	0	0	0	0	0	0	0	0	0	0	0	0	1	0	0	0	0	0	0	0	0	0	0	0	0	0	0	1	0	0	1	1	0	0	0
ERR1135230	Stool	French pig	EPs	1	0	0	0	1	0	1	0	0	0	0	0	0	0	0	0	1	0	0	0	0	0	0	0	0	0	0	0	0	0	0	0	0	0	1	0	0	0	0	0	0	0	0	1	0	0
ERR1135231	Stool	French pig	EPs	1	0	0	1	1	0	1	0	0	0	0	0	0	0	0	1	0	0	0	0	0	0	0	0	0	0	1	0	0	0	0	0	0	0	0	0	0	0	0	1	0	0	0	0	0	0
ERR1135232	Stool	French pig	EPs	0	0	1	1	1	0	1	0	0	0	0	0	0	1	0	0	0	0	0	0	0	0	0	1	0	0	0	0	0	0	0	0	0	0	0	0	0	0	1	0	0	0	0	0	0	0
ERR1135233	Stool	French pig	EPs	1	0	1	0	1	0	1	0	0	0	0	0	0	0	0	0	0	0	0	0	0	0	0	0	0	0	0	0	0	0	0	0	0	0	1	0	0	0	0	0	0	0	0	1	0	0
ERR1135234	Stool	French pig	EPs	0	0	1	1	1	0	1	1	0	0	0	0	0	1	0	0	0	0	0	0	0	0	0	1	0	0	0	0	0	0	1	0	0	0	1	0	0	0	0	1	0	0	0	0	0	0
ERR1135235	Stool	French pig	EPs	1	0	0	1	0	0	1	0	0	0	0	0	0	0	0	0	1	0	0	0	0	0	0	1	0	0	0	0	0	0	0	0	0	0	1	0	0	0	1	1	0	1	0	0	0	0
ERR1135236	Stool	French pig	EPs	0	0	0	0	1	0	1	0	0	0	0	0	0	0	0	0	0	0	0	0	0	0	0	1	0	0	0	0	0	0	0	0	0	0	0	0	0	0	0	0	0	0	0	0	0	0
ERR1135237	Stool	French pig	EPs	0	0	0	1	0	0	1	0	0	1	0	0	0	0	0	0	0	0	0	0	0	0	0	1	0	0	0	1	0	0	1	0	0	0	1	0	0	0	1	0	0	1	0	0	0	0
ERR1135238	Stool	French pig	EPs	1	0	0	1	1	0	1	0	0	0	0	0	0	0	0	1	0	0	0	0	0	0	0	1	0	0	0	1	0	0	0	0	0	0	1	0	0	0	1	1	0	0	0	0	0	0
ERR1135239	Stool	French pig	EPs	0	0	0	1	1	1	1	0	0	0	0	0	0	0	0	0	0	0	0	0	0	0	0	1	0	0	0	1	0	0	1	0	0	0	1	0	1	0	1	1	0	0	0	0	0	0
ERR1135240	Stool	French pig	EPs	0	0	0	1	1	0	1	0	0	0	0	0	0	0	0	0	0	0	0	0	0	0	0	1	0	0	0	0	0	0	0	0	0	0	0	0	0	0	0	0	0	0	0	0	0	0
ERR1135241	Stool	French pig	EPs	0	0	1	0	0	0	0	0	0	0	0	0	0	0	0	0	0	0	0	0	0	0	0	1	0	0	0	0	0	0	0	0	0	0	0	0	0	0	0	0	0	0	0	0	0	0
ERR1135242	Stool	French pig	EPs	0	0	1	1	1	1	1	0	0	0	0	0	0	0	0	0	0	0	0	0	0	0	0	1	0	0	0	0	0	0	1	0	0	0	0	0	0	0	0	1	0	0	0	0	0	0
ERR1135243	Stool	French pig	EPs	0	0	1	0	1	0	0	0	0	0	0	0	0	0	0	0	0	0	0	0	0	0	0	1	0	0	0	0	0	0	0	0	0	0	0	0	0	0	0	0	0	0	0	0	0	0
ERR1135244	Stool	French pig	EPs	0	0	1	0	1	0	0	0	0	0	0	0	0	0	0	0	0	1	0	0	0	0	0	1	0	0	0	0	0	0	0	0	0	0	0	0	0	0	0	0	0	0	0	0	0	0
ERR1135245	Stool	French pig	EPs	0	0	0	0	0	0	0	0	0	0	0	0	0	1	0	0	0	0	0	0	0	0	0	0	0	0	0	0	0	0	0	0	1	0	0	0	0	0	1	0	0	0	1	0	0	0
ERR1135246	Stool	French pig	EPs	0	0	1	0	1	0	1	0	0	0	0	0	0	0	0	0	0	0	0	0	0	0	0	1	0	0	0	0	0	0	0	0	0	0	0	0	0	0	0	0	0	0	0	0	0	0
ERR1135247	Stool	French pig	EPs	0	0	1	0	1	0	1	0	0	0	0	0	0	0	0	0	0	1	0	0	0	0	0	1	0	0	0	1	0	0	0	0	0	0	0	0	0	0	0	1	0	0	0	0	0	1
ERR1135248	Stool	French pig	EPs	1	0	0	1	1	1	1	0	0	0	0	0	0	0	0	0	0	0	0	0	0	0	0	1	0	0	0	0	0	0	0	0	0	0	0	0	0	0	1	0	0	1	0	0	0	0
ERR1135249	Stool	French pig	EPs	0	0	0	0	1	0	1	0	0	0	0	0	0	0	0	0	0	0	0	0	0	0	0	1	0	0	0	0	0	0	0	0	0	0	0	0	0	0	0	0	0	0	0	0	0	0
ERR1135250	Stool	French pig	EPs	0	0	0	0	0	0	1	0	0	0	1	0	0	0	0	0	1	0	0	0	0	0	0	0	0	0	0	1	0	0	0	0	0	0	1	0	0	0	0	0	0	0	0	1	0	0
ERR1135251	Stool	French pig	EPs	0	0	0	0	0	0	1	0	0	0	0	0	0	0	0	1	1	0	0	0	0	1	0	0	0	0	0	1	0	0	0	0	1	0	1	0	0	0	0	0	0	0	0	1	0	0
ERR1135252	Stool	French pig	EPs	0	0	0	0	0	0	1	0	0	0	0	0	0	0	0	0	0	0	0	0	0	1	0	0	0	0	0	0	0	1	0	0	1	0	0	0	0	1	0	0	0	0	1	0	0	0
ERR1135253	Stool	French pig	EPs	0	0	0	0	0	0	1	0	0	0	1	0	0	0	0	0	1	0	0	1	0	0	0	0	0	0	0	1	0	0	0	0	0	0	1	0	0	0	0	0	0	0	0	1	0	0
ERR1135254	Stool	French pig	EPs	0	0	0	0	0	0	1	0	0	0	0	0	0	0	0	1	0	0	0	0	0	1	0	0	0	0	0	1	0	0	0	0	0	0	1	0	0	0	0	0	0	0	0	1	0	1
ERR1135255	Stool	French pig	EPs	0	0	0	1	0	0	1	0	0	0	0	0	0	0	0	1	0	0	0	0	0	0	0	0	0	0	0	1	0	1	0	0	0	1	1	0	1	0	0	0	0	0	0	1	0	0
ERR1135256	Stool	French pig	EPs	0	0	0	1	0	0	1	0	0	0	0	0	0	0	0	0	0	0	0	0	0	0	0	0	0	0	0	1	0	0	0	0	0	0	1	0	1	0	0	0	0	0	0	0	0	0
ERR1135257	Stool	French pig	EPs	0	0	1	1	0	0	1	0	0	0	0	0	0	0	0	1	0	0	0	0	0	0	0	0	0	0	0	1	0	0	0	0	0	1	1	0	1	0	0	0	0	0	0	0	0	0
ERR1135258	Stool	French pig	EPs	0	0	0	0	0	0	1	0	0	0	0	0	0	0	0	0	1	0	0	0	0	1	0	0	0	0	0	0	0	0	0	0	1	0	1	0	0	1	0	0	0	0	1	0	0	0
ERR1135259	Stool	French pig	EPs	1	0	0	0	0	0	1	0	0	0	0	0	0	0	0	0	1	1	0	1	0	0	0	0	0	0	0	1	1	0	0	0	1	0	1	0	0	0	1	0	0	0	0	0	0	0
ERR1135260	Stool	French pig	EPs	0	0	0	1	0	0	1	0	0	0	0	0	0	0	0	0	0	1	0	1	1	1	0	0	0	0	0	1	1	0	0	0	0	0	1	0	0	0	0	0	0	1	0	1	0	0
ERR1135261	Stool	French pig	EPs	1	0	0	1	0	0	1	0	0	0	0	0	0	0	0	0	1	1	0	0	1	0	0	0	0	0	1	1	0	0	0	0	0	0	1	0	0	0	0	0	0	0	0	0	0	0
ERR1135262	Stool	French pig	EPs	0	0	0	1	0	0	1	0	0	0	0	0	0	0	0	0	1	1	0	0	1	0	0	0	0	0	1	1	0	0	0	1	0	0	1	0	1	0	0	1	0	0	0	0	0	0
ERR1135263	Stool	French pig	EPs	1	0	0	1	1	0	1	0	0	0	0	0	0	0	0	0	0	1	0	0	0	0	0	1	0	0	0	0	0	0	0	0	0	0	1	0	0	0	0	0	0	0	0	0	0	0
ERR1135264	Stool	French pig	EPs	1	0	0	1	1	0	1	1	0	0	0	0	0	0	0	0	0	0	0	0	0	0	0	0	0	0	0	0	0	0	0	0	0	0	1	0	0	0	0	0	0	0	0	1	0	0
ERR1135265	Stool	French pig	EPs	1	0	0	1	0	1	1	1	0	0	0	0	0	0	0	0	0	1	0	0	0	0	0	0	0	0	1	1	0	0	0	0	0	0	1	0	1	0	0	0	0	0	0	0	0	1
ERR1135266	Stool	French pig	EPs	1	1	0	1	1	0	1	0	1	0	0	0	0	0	0	0	0	0	0	0	0	0	0	1	0	0	1	0	0	0	0	0	0	0	1	0	0	0	0	0	0	0	0	0	0	0
ERR1135267	Stool	French pig	EPs	1	0	0	1	1	0	1	0	1	0	0	0	0	0	0	0	0	1	0	0	0	0	0	0	0	0	0	0	0	0	0	0	0	0	1	0	1	0	0	0	0	0	0	0	0	0
ERR1135268	Stool	French pig	EPs	0	0	0	0	1	0	0	0	0	0	0	0	0	0	0	0	0	0	0	0	0	0	0	0	0	0	0	0	0	0	0	0	0	0	0	0	0	0	0	0	0	0	0	0	0	0
ERR1135269	Stool	French pig	EPs	0	0	0	0	1	1	0	0	0	0	0	0	0	0	0	0	0	0	0	0	0	0	0	1	0	0	0	0	0	0	0	0	0	0	0	0	0	0	0	0	0	0	1	0	0	0
ERR1135270	Stool	French pig	EPs	0	0	1	1	0	0	1	1	0	0	0	0	0	0	0	0	1	0	0	0	0	0	0	0	0	0	1	0	0	0	0	0	0	0	1	0	0	1	1	0	0	0	1	1	0	1
ERR1135271	Stool	French pig	EPs	0	0	0	0	0	0	1	0	0	0	0	0	0	0	0	0	0	0	0	0	0	0	0	0	0	0	0	0	0	0	0	0	0	0	0	0	0	0	0	0	0	0	0	0	0	0
ERR1135272	Stool	French pig	EPs	0	0	1	0	0	0	1	0	0	0	0	0	0	0	0	0	0	0	0	0	0	0	0	0	0	0	0	0	0	0	0	0	0	0	0	0	0	0	0	0	0	0	0	0	0	0
ERR1135273	Stool	French pig	EPs	0	0	0	0	1	0	0	0	0	0	0	0	0	0	0	0	0	0	0	0	0	0	0	0	0	0	0	0	0	0	0	0	0	0	0	0	0	0	0	0	0	0	0	0	0	0
ERR1135274	Stool	French pig	EPs	1	0	0	0	1	0	1	0	0	0	0	0	0	0	0	0	0	0	0	0	0	0	0	0	0	0	0	0	0	0	0	0	0	0	0	0	0	0	0	0	0	0	0	0	0	0
ERR1135275	Stool	French pig	EPs	0	0	0	1	0	1	1	0	0	0	0	0	0	0	0	0	0	0	0	0	0	0	0	0	0	0	0	0	0	0	0	0	0	0	0	0	0	0	0	0	0	0	0	1	0	0
ERR1135276	Stool	French pig	EPs	0	0	0	0	0	1	0	0	0	0	0	0	0	0	0	0	0	0	0	0	0	0	0	1	0	0	0	0	0	0	0	0	0	0	1	0	0	0	0	0	0	0	1	1	0	0
ERR1135277	Stool	French pig	EPs	0	0	0	1	1	1	1	0	0	0	0	0	0	0	0	0	0	0	0	0	0	0	0	0	0	0	0	0	0	0	0	0	0	0	1	0	0	0	0	0	0	0	1	0	0	0
ERR1135278	Stool	Danish pig	EPs	0	0	0	0	1	1	0	0	0	0	0	0	0	0	0	0	0	0	0	0	0	0	0	1	0	0	0	0	0	0	0	0	0	0	0	0	0	0	0	0	0	0	0	0	0	0
ERR1135279	Stool	Danish pig	EPs	0	0	0	1	1	0	1	0	1	0	0	1	0	0	0	0	0	0	0	0	0	0	0	1	0	0	0	0	0	0	0	0	0	0	0	0	0	0	1	1	0	1	0	0	0	0
ERR1135280	Stool	Danish pig	EPs	0	0	0	1	0	0	1	0	0	0	0	0	0	0	0	0	0	0	0	0	0	0	0	0	1	0	0	1	0	0	1	0	1	0	1	0	1	0	1	1	0	0	0	1	0	1
ERR1135281	Stool	Danish pig	EPs	0	0	0	1	1	1	1	0	1	0	0	0	1	0	0	0	0	0	0	0	0	0	0	1	0	0	0	1	0	0	0	0	0	0	0	0	0	0	0	1	0	0	0	0	0	0
ERR1135282	Stool	Danish pig	EPs	1	0	0	1	0	0	1	1	1	0	0	0	0	1	0	0	0	0	0	0	0	0	0	1	0	0	0	1	0	0	0	0	1	0	1	0	0	0	1	1	0	1	0	0	0	0
ERR1135283	Stool	Danish pig	EPs	0	0	0	1	0	0	1	0	0	0	0	1	0	0	0	0	0	0	0	0	0	0	0	1	0	0	0	0	0	0	1	0	1	0	0	0	0	0	0	1	0	1	0	0	0	1
ERR1135284	Stool	Danish pig	EPs	1	0	1	1	0	0	1	0	1	0	0	1	0	1	0	0	0	0	0	0	0	0	0	1	0	0	0	1	0	0	0	0	1	0	0	0	0	0	1	1	0	1	0	0	0	0
ERR1135285	Stool	Danish pig	EPs	1	0	0	1	0	0	1	0	0	0	0	1	1	0	0	0	0	0	0	0	0	0	1	0	1	0	0	1	0	0	0	0	1	0	1	0	1	0	1	1	0	1	0	1	0	0
ERR1135286	Stool	Danish pig	EPs	1	0	0	1	0	0	1	0	0	0	0	1	1	0	0	0	0	0	0	0	0	0	1	1	1	0	0	1	1	0	0	0	1	0	1	0	1	0	1	1	0	1	0	1	0	1
ERR1135287	Stool	Danish pig	EPs	0	0	1	1	1	1	1	0	0	0	0	0	0	0	0	0	0	0	0	0	0	0	0	1	1	0	0	1	0	0	0	0	0	0	0	0	0	0	0	1	0	0	0	1	0	0
ERR1135288	Stool	Danish pig	EPs	1	0	1	1	1	0	1	0	1	0	0	0	0	0	0	1	0	0	0	0	0	0	0	1	0	0	0	1	0	0	1	0	0	0	1	0	0	0	1	1	0	0	0	0	0	0
ERR1135289	Stool	Danish pig	EPs	1	0	0	1	0	0	1	0	0	0	0	1	1	0	0	1	0	0	0	0	0	0	0	1	1	0	0	1	0	0	0	0	0	0	1	0	1	0	1	1	0	1	0	0	0	0
ERR1135290	Stool	Danish pig	EPs	1	0	0	1	0	0	1	1	1	0	0	1	0	0	0	0	0	0	0	0	0	0	0	1	1	0	0	1	0	0	0	0	1	0	1	0	0	1	1	0	0	1	0	0	0	0
ERR1135291	Stool	Danish pig	EPs	0	1	0	1	1	1	1	0	1	0	0	0	0	0	0	0	0	0	0	0	0	0	0	1	0	0	1	0	0	0	0	0	0	0	0	0	0	0	0	0	0	0	1	0	0	1
ERR1135292	Stool	Danish pig	EPs	1	0	0	1	0	0	1	1	1	0	0	0	0	0	0	0	0	0	0	0	0	0	0	1	0	0	0	1	0	0	0	0	0	0	1	0	1	0	1	0	0	1	0	1	0	0
ERR1135293	Stool	Danish pig	EPs	0	0	1	1	1	0	1	0	0	0	0	0	0	0	0	0	0	0	0	0	0	0	0	1	0	0	0	1	0	0	0	0	0	0	0	0	1	0	1	0	0	0	0	0	0	0
ERR1135294	Stool	Danish pig	EPs	0	0	0	1	1	1	1	0	1	0	0	0	0	0	0	0	0	0	0	0	0	0	0	0	0	0	0	0	0	0	0	0	0	0	0	0	0	0	0	0	0	0	0	0	0	0
ERR1135295	Stool	Danish pig	EPs	1	0	0	1	1	0	1	0	1	0	0	0	0	0	0	0	0	0	0	0	0	0	0	1	0	0	0	1	0	0	0	0	1	0	0	0	1	0	1	1	0	0	0	0	0	0
ERR1135296	Stool	Danish pig	EPs	0	0	0	0	1	1	1	0	0	1	0	0	0	0	0	0	0	0	0	0	0	0	0	1	0	0	0	0	0	0	0	0	0	0	0	0	0	0	0	0	0	0	0	0	0	0
ERR1135297	Stool	Danish pig	EPs	0	1	1	0	1	1	1	0	1	1	0	0	0	0	0	0	0	0	0	0	0	0	0	1	0	0	1	1	0	0	0	0	0	0	0	0	1	0	0	0	0	0	0	0	0	0
ERR1135298	Stool	Danish pig	EPs	1	0	0	0	0	0	1	0	0	1	0	1	0	1	0	0	0	0	0	0	0	1	0	0	0	0	0	1	0	0	1	0	1	0	1	0	1	0	1	1	0	0	0	0	0	0
ERR1135299	Stool	Danish pig	EPs	0	0	0	1	0	0	1	0	0	0	0	1	0	1	0	0	0	0	0	0	0	0	0	1	0	0	0	1	0	0	1	0	1	0	0	0	0	0	1	0	0	1	0	0	0	0
ERR1135300	Stool	Danish pig	EPs	0	0	0	1	0	0	1	0	0	0	0	0	0	0	0	1	0	0	0	0	0	0	0	1	1	0	0	1	0	0	0	0	1	0	0	0	0	0	1	1	0	1	0	1	0	0
ERR1135301	Stool	Danish pig	EPs	1	0	0	1	1	0	1	0	1	0	0	1	1	0	0	0	0	0	0	0	0	0	0	1	0	0	0	1	0	0	0	0	0	0	0	0	0	0	0	1	0	1	0	0	0	0
ERR1135302	Stool	Danish pig	EPs	1	1	0	1	1	0	1	0	0	0	0	0	0	0	0	0	0	0	0	0	0	0	0	1	0	0	0	1	0	0	0	0	0	0	0	0	1	0	1	1	0	1	0	1	0	0
ERR1135303	Stool	Danish pig	EPs	1	0	1	1	1	0	1	0	0	0	0	0	0	0	0	0	0	0	0	0	0	0	0	1	0	0	0	0	0	0	0	0	0	0	0	0	1	0	0	0	0	1	0	0	0	0
ERR1135304	Stool	Danish pig	EPs	0	0	1	0	1	1	1	0	0	0	0	0	0	0	0	0	0	0	0	0	0	0	0	1	0	0	0	1	0	1	0	0	0	0	0	0	0	0	0	0	0	1	0	0	0	0
ERR1135305	Stool	Danish pig	EPs	1	0	1	1	1	0	1	0	0	0	0	0	0	0	0	0	0	0	0	0	0	0	0	1	0	0	0	0	0	1	0	0	0	0	0	0	1	0	1	0	0	1	0	0	0	0
ERR1135306	Stool	Danish pig	EPs	1	0	1	1	1	0	1	1	0	0	0	0	1	0	0	1	0	1	0	0	0	0	0	1	1	0	0	1	0	0	0	0	0	0	1	0	1	0	0	1	0	0	0	0	0	0
ERR1135307	Stool	Danish pig	EPs	0	0	0	1	1	1	1	0	0	0	0	0	0	0	0	0	0	0	0	0	0	0	0	1	0	0	0	0	0	0	0	0	0	0	0	0	0	0	0	0	0	1	0	0	0	0
ERR1135308	Stool	Danish pig	EPs	0	0	1	1	1	0	1	1	0	0	0	0	0	0	0	0	0	0	0	0	0	0	0	1	1	0	0	0	0	0	0	0	0	0	0	0	0	0	0	1	0	1	0	0	0	0
ERR1135309	Stool	Danish pig	EPs	1	0	1	1	0	0	1	1	0	0	0	0	0	0	0	0	0	0	0	0	0	0	0	1	0	0	0	0	0	1	0	0	0	0	0	0	1	0	0	0	0	1	0	0	0	0
ERR1135310	Stool	Danish pig	EPs	1	0	1	1	0	0	1	1	0	0	0	0	0	0	1	1	0	0	0	0	0	0	0	1	0	0	0	1	0	1	0	0	1	0	1	0	1	0	1	1	0	1	0	1	0	0
ERR1135311	Stool	Danish pig	EPs	1	0	1	1	0	0	1	1	0	0	0	0	0	0	0	1	0	0	0	0	0	0	0	1	0	0	0	1	0	0	1	0	1	0	1	0	1	0	0	1	0	1	0	1	0	0
ERR1135312	Stool	Danish pig	EPs	1	0	1	1	0	0	1	1	0	0	0	0	0	0	0	1	0	0	0	0	0	0	0	1	0	0	0	1	0	0	0	0	0	0	1	0	1	0	0	1	0	1	0	0	0	0
ERR1135313	Stool	Danish pig	EPs	1	0	1	1	1	0	1	1	0	0	0	0	0	0	0	0	0	0	0	0	0	0	0	1	0	0	0	0	0	0	0	0	0	0	1	0	0	0	0	1	0	0	0	0	0	0
ERR1135314	Stool	Danish pig	EPs	1	0	1	1	0	0	1	1	0	0	0	0	1	0	0	1	0	0	0	0	0	0	0	1	1	0	0	1	1	1	0	0	0	0	1	0	1	0	0	0	0	1	0	0	0	0
ERR1135315	Stool	Danish pig	EPs	1	0	1	1	1	1	1	1	0	0	0	0	0	0	0	0	0	0	0	0	0	0	0	1	0	0	0	0	0	0	0	0	0	0	0	0	0	0	0	0	0	1	0	0	0	0
ERR1135316	Stool	Danish pig	EPs	1	0	1	1	1	0	1	0	0	0	0	0	0	0	0	0	0	0	0	0	0	0	0	1	0	0	0	0	0	1	0	0	0	0	0	0	0	0	0	0	0	0	0	0	0	0
ERR1135317	Stool	Danish pig	EPs	1	0	1	1	1	0	1	0	0	0	0	0	0	0	0	1	0	0	0	0	0	0	0	1	1	0	0	1	0	0	0	0	0	0	1	0	1	0	0	0	0	1	0	0	0	0
ERR1135318	Stool	Danish pig	EPs	0	0	0	1	0	0	1	0	0	0	0	0	0	0	0	1	0	0	0	0	0	0	0	0	1	0	1	1	0	0	1	0	1	0	1	0	1	1	0	1	0	1	1	0	1	0
ERR1135319	Stool	Danish pig	EPs	0	0	0	1	0	0	1	0	0	0	0	0	0	0	0	0	0	0	0	0	0	0	0	0	0	0	0	0	1	0	1	0	1	0	1	0	0	1	0	1	0	0	0	0	0	0
ERR1135320	Stool	Danish pig	EPs	1	0	0	1	0	0	1	0	0	0	0	0	0	0	0	1	0	0	0	0	0	0	0	1	0	0	0	1	0	0	0	0	1	0	1	0	1	1	0	0	0	1	0	0	0	0
ERR1135321	Stool	Danish pig	EPs	1	0	0	1	0	0	1	1	0	0	0	0	0	0	0	1	0	0	0	0	0	0	0	1	0	0	0	1	0	0	0	0	1	0	1	0	1	0	0	1	0	1	0	0	0	0
ERR1135322	Stool	Danish pig	EPs	0	0	0	1	0	0	1	0	0	0	0	0	1	0	0	0	0	0	0	0	0	0	0	0	0	0	0	1	0	0	0	0	1	0	1	0	1	0	1	0	0	1	0	0	0	1
ERR1135323	Stool	Danish pig	EPs	0	0	1	1	1	0	1	0	0	0	0	0	0	0	0	0	0	0	0	0	0	0	0	1	0	0	0	0	0	1	0	0	0	0	0	0	0	0	0	0	0	0	0	0	0	0
ERR1135324	Stool	Danish pig	EPs	0	0	1	1	1	0	1	1	0	0	0	0	0	0	0	1	0	0	0	0	0	0	0	1	1	0	1	1	0	1	0	0	1	0	1	0	1	0	0	1	0	1	0	0	0	0
ERR1135325	Stool	Danish pig	EPs	1	0	1	1	1	0	1	0	0	0	0	0	1	0	0	1	0	0	0	0	1	0	0	1	0	0	0	1	0	1	0	0	1	0	1	0	1	0	0	1	0	1	0	0	0	0
ERR1135326	Stool	Danish pig	EPs	0	0	1	1	1	1	1	1	0	0	0	0	0	0	0	0	0	0	0	0	0	0	0	1	0	0	0	0	0	0	0	0	0	0	0	0	0	0	0	0	0	0	0	0	0	0
ERR1135327	Stool	Danish pig	EPs	1	0	1	1	0	0	1	1	0	0	1	0	0	0	0	1	1	0	0	0	1	0	0	0	0	0	1	1	1	0	0	0	1	0	1	0	1	0	0	1	0	1	0	1	0	0
ERR1135328	Stool	Danish pig	EPs	0	0	1	1	1	0	1	0	0	0	0	0	0	1	0	0	0	0	0	0	0	0	0	1	0	0	0	0	0	0	0	0	0	0	0	0	0	0	1	1	0	0	0	0	0	0
ERR1135329	Stool	Danish pig	EPs	1	0	1	1	0	0	1	0	1	1	0	0	1	0	0	0	0	0	0	0	0	0	0	1	0	0	0	1	0	0	0	0	0	0	0	0	0	0	0	1	0	1	0	1	0	0
ERR1135330	Stool	Danish pig	EPs	0	0	0	0	1	0	0	0	0	0	0	0	0	0	0	0	0	0	0	0	0	0	0	1	0	0	0	0	0	1	0	0	0	0	0	0	0	0	0	0	0	0	0	0	0	0
ERR1135331	Stool	Danish pig	EPs	1	0	0	1	0	0	1	1	0	0	0	0	0	0	0	0	0	0	0	0	0	0	1	1	0	0	0	0	0	0	0	0	0	0	0	0	0	0	1	1	0	0	0	0	0	0
ERR1135332	Stool	Danish pig	EPs	1	0	0	1	1	0	1	0	0	0	0	0	0	0	0	0	0	0	0	0	0	0	1	1	0	0	0	1	0	0	0	0	0	0	1	0	0	0	0	1	0	0	0	0	0	0
ERR1135333	Stool	Danish pig	EPs	1	0	0	1	0	0	1	0	0	0	0	0	0	0	0	0	0	0	0	0	0	0	0	1	0	0	0	1	0	0	0	0	1	0	0	0	0	0	1	1	0	0	0	0	0	0
ERR1135334	Stool	Danish pig	EPs	1	0	1	1	1	1	1	1	0	0	0	0	0	0	0	0	0	0	0	0	0	0	0	1	0	0	0	0	0	0	0	0	0	0	0	0	0	0	0	1	0	0	0	0	0	0
ERR1135335	Stool	Danish pig	EPs	1	0	1	1	1	0	1	0	0	0	0	0	0	0	0	0	0	0	0	0	0	0	0	1	0	0	0	0	0	0	0	0	0	0	0	0	0	0	0	1	0	0	0	0	0	0
ERR1135336	Stool	Danish pig	EPs	1	0	0	1	1	1	1	0	0	0	0	0	0	0	0	0	0	0	0	0	0	0	0	1	0	0	0	0	0	0	0	0	0	0	0	0	0	0	1	0	0	1	0	0	0	0
ERR1135337	Stool	Danish pig	EPs	1	0	0	1	1	0	1	0	0	0	0	0	0	0	0	0	0	0	0	0	0	0	0	1	0	0	1	1	0	1	0	0	0	0	0	0	0	0	0	1	0	0	0	1	0	1
ERR1135338	Stool	Danish pig	EPs	1	0	0	1	1	0	1	0	0	1	0	0	1	0	0	1	0	0	0	0	0	0	0	1	0	0	0	1	0	0	1	0	0	0	1	0	1	0	0	1	0	0	0	1	0	0
ERR1135339	Stool	Danish pig	EPs	0	0	0	1	1	0	1	0	0	0	0	0	0	0	0	0	0	0	0	0	0	0	0	1	0	0	0	1	0	0	0	0	1	0	0	0	0	0	1	1	0	1	0	0	0	0
ERR1135340	Stool	Danish pig	EPs	1	0	1	1	0	0	1	1	0	0	0	0	0	0	0	1	0	0	0	0	0	0	1	1	0	0	0	1	0	0	0	0	1	0	1	0	0	0	0	1	0	0	0	0	0	0
ERR1135341	Stool	Danish pig	EPs	1	0	1	1	1	0	1	1	0	0	0	0	0	0	0	0	0	0	0	0	0	0	0	1	0	0	0	0	0	0	0	0	0	0	0	0	0	0	0	1	0	0	0	0	0	0
ERR1135342	Stool	Danish pig	EPs	0	0	1	1	1	0	1	1	0	0	0	0	0	0	0	0	0	0	0	0	0	0	0	1	1	0	0	0	0	0	0	0	0	0	0	0	0	0	1	1	0	0	0	0	0	0
ERR1135343	Stool	Danish pig	EPs	1	0	1	1	0	0	1	0	0	0	0	0	1	0	0	0	0	0	0	0	0	0	1	1	0	0	1	1	0	0	0	0	0	0	0	0	1	0	0	1	0	0	0	0	0	0
ERR1135344	Stool	Danish pig	EPs	0	0	1	1	1	0	1	0	0	0	0	0	0	0	0	0	0	0	0	0	0	0	0	1	0	0	0	0	0	0	0	0	0	0	0	0	0	0	0	0	0	0	0	0	0	0
ERR1135345	Stool	Danish pig	EPs	1	1	0	1	1	0	1	0	0	1	0	0	0	0	0	0	0	0	0	0	0	0	0	1	0	0	1	1	0	0	0	0	0	0	0	0	0	0	0	0	0	0	0	0	0	0
ERR1135346	Stool	Danish pig	EPs	1	0	0	0	1	0	0	1	0	0	0	0	0	0	0	0	0	0	0	0	0	0	0	1	0	0	0	1	0	0	0	0	0	0	0	0	0	0	0	0	0	0	0	0	0	0
ERR1135347	Stool	Danish pig	EPs	1	0	1	1	1	0	1	1	0	0	0	0	1	0	0	1	0	0	0	0	0	0	1	1	0	0	0	1	0	0	0	0	0	0	1	0	0	0	0	1	0	0	0	0	0	0
ERR1135348	Stool	Danish pig	EPs	1	0	1	1	1	0	1	1	0	0	0	0	0	0	0	0	0	0	0	0	0	0	1	1	0	0	0	0	0	0	0	0	0	0	1	0	0	0	1	0	0	1	0	0	0	0
ERR1135349	Stool	Danish pig	EPs	0	0	0	0	1	0	1	0	0	0	0	0	0	0	0	0	0	0	0	0	0	0	0	1	0	0	0	0	0	0	0	0	0	0	0	0	0	0	0	0	0	0	0	0	0	0
ERR1135350	Stool	Danish pig	EPs	0	0	0	1	1	0	1	0	0	0	0	0	0	0	0	0	0	0	0	0	0	0	0	1	0	0	0	1	0	0	0	0	1	0	0	0	0	0	1	0	0	1	0	0	0	0
ERR1135351	Stool	Danish pig	EPs	1	0	0	1	1	0	1	0	0	0	0	0	1	0	0	0	0	0	0	0	0	0	0	0	0	0	0	1	0	0	0	0	0	0	1	0	0	0	0	1	0	0	0	0	0	0
ERR1135352	Stool	Danish pig	EPs	1	0	1	1	1	0	1	1	0	0	0	0	0	0	0	0	0	0	0	0	0	0	1	1	1	0	0	0	0	1	0	0	1	0	0	0	0	0	1	1	0	1	0	0	0	0
ERR1135353	Stool	Danish pig	EPs	0	0	0	1	0	0	1	0	0	1	0	0	1	1	0	1	1	0	0	1	0	0	0	1	1	0	0	1	1	0	1	0	1	0	1	0	1	0	0	1	0	1	0	0	0	0
ERR1135354	Stool	Danish pig	EPs	1	0	0	1	0	0	1	0	0	0	0	0	0	0	0	0	0	0	0	0	0	0	0	1	1	0	1	1	0	0	0	0	0	0	1	0	0	0	0	1	0	0	0	1	0	0
ERR1135355	Stool	Danish pig	EPs	1	0	0	1	0	0	1	0	0	0	0	0	0	0	0	0	0	0	0	0	0	0	0	1	0	0	0	1	0	0	0	0	0	0	0	0	1	0	0	1	0	0	0	0	0	0
ERR1135356	Stool	Danish pig	EPs	0	0	0	1	0	0	1	0	0	0	0	0	1	0	0	1	0	0	0	0	0	0	0	0	0	0	1	1	0	0	1	0	1	0	1	0	1	0	0	1	0	0	0	1	0	0
ERR1135357	Stool	Danish pig	EPs	0	0	0	1	0	0	1	0	0	0	0	0	0	0	0	0	0	0	0	0	1	0	1	0	0	0	1	1	0	0	0	0	0	0	1	0	0	0	1	1	0	1	0	1	0	0
ERR1135358	Stool	Danish pig	EPs	1	0	0	1	0	0	1	0	0	0	0	0	0	0	0	1	0	0	0	0	0	0	0	1	1	0	0	1	0	0	0	0	0	0	1	0	1	0	0	1	0	1	0	1	0	0
ERR1135359	Stool	Danish pig	EPs	0	0	0	1	0	0	1	0	0	0	0	0	0	0	0	0	1	0	0	0	0	0	0	0	1	0	1	1	0	0	0	0	1	0	0	0	0	0	0	1	0	1	0	1	0	0
ERR1135360	Stool	Danish pig	EPs	1	0	0	1	0	0	1	0	0	0	0	0	0	0	0	0	1	0	0	0	0	0	0	1	1	0	0	1	0	0	1	0	0	0	1	0	1	0	0	1	0	0	0	1	0	0
ERR1135361	Stool	Danish pig	EPs	0	0	0	1	0	0	1	0	0	0	0	0	0	0	0	0	0	0	0	0	1	0	0	0	1	0	1	1	0	0	0	0	0	0	1	0	1	0	0	1	0	0	0	0	0	0
ERR1135362	Stool	Danish pig	EPs	0	0	0	1	0	0	1	0	0	1	0	0	1	0	0	1	0	0	0	0	1	0	0	0	1	0	1	1	0	0	0	0	1	0	1	0	1	0	0	1	0	0	0	1	0	0
ERR1135363	Stool	Danish pig	EPs	0	0	0	1	0	0	1	0	0	1	0	0	0	0	0	0	0	0	0	0	1	0	0	0	0	0	1	1	0	0	0	0	0	0	1	0	1	0	0	1	0	1	0	0	0	0
ERR1135364	Stool	Danish pig	EPs	0	0	0	1	0	0	1	0	0	1	1	0	0	0	0	0	0	0	0	0	1	1	0	0	0	0	1	1	0	0	0	0	1	0	1	1	1	0	0	1	0	0	0	0	0	0
ERR1135365	Stool	Danish pig	EPs	1	0	0	1	0	0	1	1	0	1	0	0	1	0	0	1	0	0	0	0	0	0	0	1	1	0	0	1	0	0	0	0	0	0	1	0	1	0	0	1	0	0	0	0	0	0
ERR1135366	Stool	Danish pig	EPs	1	0	0	1	0	0	1	1	0	0	0	0	0	0	0	0	0	0	0	0	0	0	0	0	1	0	0	1	0	0	0	0	0	0	0	0	1	0	1	1	0	1	0	0	0	0
ERR1135367	Stool	Danish pig	EPs	1	0	0	1	1	0	1	1	1	0	0	0	0	0	0	0	0	0	0	0	0	0	0	1	0	0	0	1	0	0	0	0	0	0	0	0	1	0	0	1	0	0	0	0	0	0
ERR1135368	Stool	Danish pig	EPs	1	1	0	0	1	0	1	1	0	0	0	0	0	0	0	0	0	0	0	0	0	0	0	1	0	0	0	1	0	0	0	0	0	0	0	0	0	0	0	0	0	0	0	0	0	0
ERR1135369	Stool	Danish pig	EPs	1	0	0	1	0	0	1	1	1	1	0	0	0	0	0	0	0	1	0	0	0	0	0	1	0	0	0	1	0	0	0	0	0	0	1	0	1	0	0	1	0	1	0	0	0	0
ERR1135370	Stool	Danish pig	EPs	1	0	0	1	0	0	1	0	0	1	0	0	0	0	0	0	0	0	0	0	0	0	0	1	0	0	0	1	0	0	0	0	0	0	0	0	0	0	0	1	0	0	0	0	0	0
ERR1135371	Stool	Danish pig	EPs	1	0	0	1	0	0	1	0	0	0	0	0	0	0	0	0	1	0	0	0	0	0	0	1	0	0	0	1	0	0	0	0	1	0	1	0	1	0	1	1	0	1	0	0	0	0
ERR1135372	Stool	Danish pig	EPs	1	0	0	1	1	0	1	1	1	1	0	0	0	0	0	1	0	0	0	0	0	0	0	1	1	0	0	1	0	0	0	0	0	0	1	0	1	0	0	1	0	0	0	1	0	0
ERR1135373	Stool	Danish pig	EPs	1	0	0	1	1	0	1	1	1	0	0	0	0	0	0	0	0	0	0	0	0	0	0	1	0	0	1	1	0	0	0	0	0	0	0	0	0	0	1	0	0	1	0	0	0	0
ERR1135374	Stool	Danish pig	EPs	1	0	0	1	0	0	1	1	0	0	0	0	0	0	0	0	0	0	0	0	0	0	1	0	0	0	0	1	0	1	1	0	0	0	1	0	1	0	0	1	0	0	0	1	0	0
ERR1135375	Stool	Danish pig	EPs	1	0	0	1	0	0	1	0	0	1	0	0	0	0	0	0	0	0	0	0	0	0	0	1	1	0	0	1	0	0	0	0	1	0	1	0	1	0	1	1	0	0	0	0	0	0
ERR1135376	Stool	Danish pig	EPs	1	0	0	1	1	0	1	1	0	0	0	0	0	0	0	0	0	0	0	0	0	0	0	1	0	0	0	1	0	0	0	0	0	0	0	0	0	0	0	1	0	0	0	0	0	0
ERR1135377	Stool	Danish pig	EPs	1	0	0	1	0	0	1	1	0	1	0	0	0	0	1	0	0	0	0	0	0	0	0	1	0	0	0	1	0	0	0	0	1	0	1	0	1	0	0	1	0	1	0	1	0	0
ERR1135378	Stool	Chinese pig	CPs	0	0	0	1	0	0	0	0	0	0	0	0	1	1	0	0	1	0	0	0	1	1	0	0	0	0	1	0	0	0	0	0	1	0	0	0	0	0	0	1	0	0	0	0	0	0
ERR1135379	Stool	Chinese pig	CPs	0	0	0	1	0	0	1	0	0	0	0	0	0	0	0	0	1	0	0	0	0	1	0	0	0	0	1	1	0	0	0	0	1	0	0	0	0	1	0	1	1	0	0	0	0	0
ERR1135380	Stool	Chinese pig	CPs	0	0	0	0	0	0	0	0	0	0	0	0	1	1	0	0	1	0	0	0	0	1	0	0	0	0	1	0	0	0	0	0	1	0	0	0	0	1	0	1	0	0	0	0	0	0
ERR1135381	Stool	Chinese pig	CPs	0	0	0	1	0	0	1	0	0	0	0	0	0	0	0	0	1	0	0	1	1	1	0	0	0	0	0	0	0	0	0	0	1	0	0	0	1	1	0	1	0	0	0	0	0	0
ERR1135382	Stool	Chinese pig	CPs	0	0	0	1	0	0	1	0	0	0	0	0	0	0	0	0	1	0	0	0	0	1	0	0	0	0	1	1	0	0	0	0	1	0	0	0	0	1	0	1	1	0	0	0	0	0
ERR1135383	Stool	Chinese pig	CPs	0	0	0	1	0	0	1	0	0	0	0	0	1	0	0	0	0	0	0	0	1	1	0	0	1	0	0	0	0	0	0	0	1	0	0	0	1	1	0	1	0	0	0	0	0	0
ERR1135384	Stool	Chinese pig	CPs	0	0	0	0	0	0	1	0	0	0	0	0	1	0	0	0	1	0	0	0	1	1	0	0	0	0	0	1	0	0	0	0	1	0	0	0	0	1	0	1	0	0	0	0	0	0
ERR1135385	Stool	Chinese pig	CPs	0	0	1	1	0	0	1	0	0	0	0	0	0	1	0	0	1	0	0	1	0	0	0	0	1	0	0	1	0	0	0	0	1	0	0	0	1	1	0	1	0	0	0	0	0	0
ERR1135386	Stool	Chinese pig	CPs	0	0	0	1	0	0	1	0	0	0	0	0	0	0	0	0	1	0	0	0	0	1	0	0	0	0	0	1	0	0	0	0	1	0	0	0	0	1	0	1	0	0	0	0	0	0
ERR1135387	Stool	Chinese pig	CPs	0	0	0	1	0	0	0	0	0	0	0	0	1	1	0	0	1	0	0	0	0	1	0	0	0	0	0	0	0	0	0	0	1	0	0	0	0	0	0	1	0	0	0	0	0	0
ERR1135388	Stool	Chinese pig	CPs	0	0	0	0	0	0	1	0	0	0	0	0	0	0	0	0	1	0	0	0	0	1	0	0	0	0	1	1	0	0	0	0	1	0	0	0	0	0	0	1	1	0	0	0	0	0
ERR1135389	Stool	Chinese pig	CPs	0	0	0	1	0	0	0	0	0	0	1	0	0	0	0	0	1	0	0	0	0	1	0	0	0	0	1	1	0	0	0	0	1	0	0	0	0	0	0	1	0	0	0	0	0	0
ERR1135390	Stool	Chinese pig	CPs	0	0	0	0	0	0	1	0	0	0	0	0	0	0	0	0	0	0	0	0	0	1	0	0	0	0	0	0	0	0	0	0	0	0	0	0	0	0	0	1	0	0	0	0	0	0
ERR1135391	Stool	Chinese pig	CPs	0	0	0	0	0	0	0	0	0	0	0	0	0	0	0	0	0	0	0	0	0	0	0	0	0	0	0	0	0	0	0	0	1	0	0	0	0	0	0	1	0	0	0	0	0	0
ERR1135392	Stool	Chinese pig	CPs	0	0	0	0	0	0	0	0	0	0	0	0	0	0	0	0	0	0	0	0	0	0	0	0	0	0	0	1	0	0	0	0	0	0	0	0	0	0	0	0	0	0	0	0	0	0
ERR1135393	Stool	Chinese pig	CPs	0	0	0	0	0	0	0	0	0	0	0	0	0	0	0	0	0	0	0	0	0	1	0	0	0	0	0	0	0	0	0	0	0	0	0	0	0	0	0	0	0	0	0	1	0	0
ERR1135394	Stool	Chinese pig	CPs	0	0	0	0	0	0	1	0	0	0	0	0	0	0	0	0	1	0	0	0	0	0	0	0	0	0	0	0	0	0	0	0	0	0	0	0	0	0	0	1	0	0	0	0	0	0
ERR1135395	Stool	Chinese pig	CPs	0	0	0	0	0	0	1	0	0	0	0	0	0	0	0	0	1	0	0	0	0	0	0	0	0	0	0	1	0	0	0	0	0	0	0	0	0	1	0	1	0	0	0	0	0	0
ERR1135396	Stool	Chinese pig	CPs	0	0	1	0	0	0	1	0	0	0	0	0	0	0	0	0	1	0	0	0	0	0	0	0	0	0	1	1	0	0	0	0	0	0	0	1	0	1	0	0	0	0	0	0	0	0
ERR1135397	Stool	Chinese pig	CPs	0	0	0	0	0	0	1	0	0	0	0	0	0	0	0	0	0	0	0	0	0	0	0	0	0	0	0	0	0	0	0	0	1	0	0	0	1	0	0	1	0	0	0	0	0	0
ERR1135398	Stool	Chinese pig	CPs	0	0	0	0	0	0	0	0	0	0	0	0	0	0	0	0	0	0	0	0	0	0	0	0	0	0	0	0	1	0	0	0	0	0	0	0	0	1	0	1	0	0	0	0	0	0
ERR1135399	Stool	Chinese pig	CPs	0	0	0	0	0	0	0	0	0	0	0	0	0	0	0	0	0	0	0	0	0	1	0	0	0	0	0	0	0	0	0	0	1	0	0	0	0	1	0	1	0	0	0	0	0	0
ERR1135400	Stool	Chinese pig	CPs	0	0	1	0	0	0	1	0	0	0	0	0	1	0	0	0	0	0	0	0	0	0	0	0	0	0	0	0	0	0	0	0	0	0	0	0	0	0	0	1	0	0	0	0	0	0
ERR1135401	Stool	Chinese pig	CPs	0	0	1	1	0	0	1	0	0	0	0	0	0	0	0	0	1	1	0	0	0	1	0	0	0	0	0	1	0	0	0	0	1	0	0	0	1	1	0	1	1	0	0	0	0	0
ERR1135402	Stool	Chinese pig	CPs	0	0	0	0	0	0	1	0	0	0	0	0	0	0	0	0	0	0	0	0	0	1	0	0	0	0	1	0	0	0	0	0	0	0	0	0	0	0	0	1	0	0	0	0	0	0
ERR1135403	Stool	Chinese pig	CPs	0	0	0	1	0	0	1	0	0	0	0	0	0	0	0	0	0	0	0	0	0	1	0	0	0	0	0	0	0	0	0	0	1	0	0	0	1	0	1	0	0	0	0	0	0	0
ERR1135404	Stool	Chinese pig	CPs	0	0	0	1	0	0	1	0	0	0	0	0	0	0	0	0	0	0	0	0	0	1	0	0	0	0	0	1	0	0	0	0	1	0	0	0	1	0	1	1	0	0	0	0	0	0
ERR1135405	Stool	Chinese pig	CPs	0	0	0	1	0	0	1	0	0	0	0	0	0	0	0	0	1	0	0	0	0	1	0	0	0	0	0	0	0	0	0	0	1	0	0	0	0	1	0	1	0	0	0	0	0	0
ERR1135406	Stool	Chinese pig	CPs	0	0	0	0	0	0	0	0	0	0	0	0	0	1	0	0	0	0	0	0	0	0	0	0	0	0	0	0	1	0	0	0	1	0	0	0	0	1	0	1	0	0	0	0	0	0
ERR1135407	Stool	Chinese pig	CPs	0	0	1	0	0	0	1	0	0	0	0	0	1	1	0	0	0	0	0	1	0	0	0	0	0	0	0	1	0	0	0	0	1	0	0	0	1	1	0	0	0	0	0	0	0	0
ERR1135408	Stool	Chinese pig	CPs	0	0	0	0	0	0	1	0	0	0	0	0	1	1	0	0	1	0	0	1	0	0	0	0	0	0	0	0	1	0	0	0	1	0	0	0	0	1	0	1	0	0	0	0	0	0
ERR1135409	Stool	Chinese pig	CPs	0	0	0	1	0	0	1	0	0	0	0	0	1	0	0	0	1	0	0	0	0	1	0	1	0	0	0	0	0	0	0	0	0	0	0	1	0	0	0	0	0	0	0	0	0	1
ERR1135410	Stool	Chinese pig	CPs	0	0	0	0	0	0	1	0	0	0	0	0	1	0	0	0	1	0	0	0	0	1	0	0	0	0	0	1	1	0	0	0	1	0	0	0	1	1	0	0	0	0	0	0	0	0
ERR1135411	Stool	Chinese pig	CPs	0	0	0	0	0	0	1	0	0	0	0	0	1	0	0	0	1	0	0	1	0	0	0	0	0	0	0	1	0	0	0	0	1	0	0	0	0	1	0	0	0	1	0	0	0	0
ERR1135412	Stool	Chinese pig	CPs	0	0	0	0	0	0	1	0	0	0	0	0	0	1	0	0	1	0	0	1	0	1	0	0	0	0	0	1	0	0	0	0	1	0	0	0	0	0	0	0	0	0	0	0	0	0
ERR1135413	Stool	Chinese pig	CPs	0	0	0	0	0	0	1	0	0	0	0	0	0	0	0	0	1	0	0	0	0	0	0	0	0	0	0	1	0	0	1	0	1	0	0	0	1	1	0	0	0	1	0	0	0	0
ERR1135414	Stool	Chinese pig	CPs	0	0	0	1	0	0	1	0	0	0	0	0	1	0	0	0	1	0	0	0	0	1	0	1	0	0	0	0	0	0	0	0	0	0	0	0	0	0	0	0	0	0	0	0	0	0
ERR1135415	Stool	Chinese pig	CPs	0	0	0	1	0	0	1	0	0	0	0	0	1	1	0	0	1	0	0	1	0	1	0	0	0	0	0	1	0	0	0	0	1	0	0	0	0	1	0	1	0	0	0	0	0	0
ERR1135416	Stool	Chinese pig	CPs	0	0	0	0	0	0	1	0	0	0	0	0	1	0	0	0	0	0	0	1	0	1	0	0	0	0	0	0	1	0	0	0	1	0	0	0	0	1	0	0	0	0	0	0	0	0
ERR1135417	Stool	Chinese pig	CPs	0	0	0	1	0	0	1	0	0	0	0	0	1	1	0	0	1	0	0	1	0	1	0	0	0	0	1	0	0	0	0	0	1	0	0	0	0	0	0	0	0	0	0	0	0	0
ERR1135418	Stool	Chinese pig	CPs	0	0	0	0	0	0	1	0	0	0	0	0	1	0	0	0	1	0	0	0	0	0	0	0	0	0	0	0	1	0	0	0	1	0	0	0	0	1	0	0	0	0	0	0	0	0
ERR1135419	Stool	Chinese pig	CPs	0	0	0	0	0	0	1	0	0	0	0	0	0	0	0	0	1	0	1	0	0	1	0	0	0	0	1	1	0	0	1	0	1	0	0	0	1	1	1	1	0	0	0	0	0	0
ERR1135420	Stool	Chinese pig	CPs	0	0	0	0	0	0	1	0	0	0	0	0	0	1	0	0	1	0	0	0	0	1	0	0	0	0	0	1	0	0	0	0	1	0	0	0	1	1	0	0	0	0	0	1	0	0
ERR1135421	Stool	Chinese pig	CPs	0	0	0	0	0	0	0	0	0	0	0	0	1	1	0	0	1	0	0	0	0	0	0	0	0	0	0	0	0	0	0	0	1	0	0	0	0	1	0	0	0	0	0	0	0	0
ERR1135422	Stool	Chinese pig	CPs	0	0	0	0	0	0	1	0	0	0	0	1	0	0	0	0	1	0	0	1	0	1	0	0	0	0	0	1	1	0	0	0	1	0	0	0	0	1	0	1	0	1	0	0	0	0
ERR1135423	Stool	Chinese pig	CPs	0	0	1	0	0	0	1	0	0	0	1	0	0	1	0	0	0	0	0	0	0	1	0	0	0	0	0	1	1	0	0	0	1	0	0	0	0	1	0	1	0	1	0	0	0	0
ERR1135424	Stool	Chinese pig	CPs	0	0	1	0	0	0	1	0	0	0	0	0	1	0	0	0	1	0	0	0	0	1	0	0	0	0	1	1	0	0	0	0	1	0	0	0	0	1	1	0	0	0	0	0	0	0
ERR1135425	Stool	Chinese pig	CPs	0	0	0	0	0	0	1	0	0	0	0	0	1	0	0	0	1	0	0	0	0	1	0	0	0	0	0	1	0	0	0	0	1	0	0	0	1	1	0	0	0	0	0	0	0	0
ERR1135426	Stool	Chinese pig	CPs	0	0	1	1	0	0	1	0	0	0	0	0	0	0	0	0	1	0	0	0	0	1	0	0	0	0	0	0	0	0	0	0	1	0	0	0	0	0	0	1	0	0	0	0	0	0
ERR1135427	Stool	Chinese pig	CPs	0	0	0	0	0	0	1	0	0	0	0	0	0	1	0	1	1	0	0	1	0	0	0	0	0	0	0	1	1	0	0	0	1	0	0	0	0	0	0	0	0	1	0	0	0	0
ERR1135429	Stool	Chinese pig	CPs	0	0	0	0	0	0	1	0	0	0	0	1	0	1	0	1	1	0	0	1	0	0	0	0	0	0	0	1	0	0	0	0	1	0	0	0	0	0	0	0	0	0	0	0	0	0
ERR1135431	Stool	Chinese pig	CPs	0	0	0	0	0	0	1	0	0	0	0	0	0	0	0	0	0	0	0	0	0	0	0	0	0	0	0	0	0	0	0	0	1	0	0	0	0	1	0	0	0	0	0	0	0	0
ERR1135432	Stool	Chinese pig	CPs	0	0	1	0	0	0	1	0	0	0	0	1	0	1	0	0	1	0	0	0	0	1	0	0	0	0	0	1	1	0	0	0	1	0	0	0	1	1	0	0	0	1	0	0	0	0
ERR1135433	Stool	Chinese pig	CPs	0	0	0	0	0	0	0	0	0	0	0	0	0	1	0	0	0	0	0	0	0	1	0	0	0	0	0	1	0	0	0	0	1	0	0	0	0	1	0	0	0	0	0	0	0	0
ERR1135435	Stool	Chinese pig	CPs	0	0	0	0	0	0	1	0	0	0	0	0	0	0	0	0	0	0	0	0	0	0	0	0	0	0	0	0	0	0	0	0	1	0	0	0	0	1	0	1	0	0	0	0	0	0
ERR1135437	Stool	Chinese pig	CPs	0	0	0	0	0	0	1	0	0	0	0	0	0	0	0	1	1	0	0	0	0	1	0	0	0	0	0	0	0	0	0	0	0	0	0	0	0	0	1	0	0	0	0	0	0	0
ERR1135439	Stool	Chinese pig	CPs	0	0	0	0	0	0	1	0	0	0	0	0	0	1	0	0	0	0	0	1	0	0	0	0	0	0	1	0	1	0	0	0	1	0	0	0	0	0	0	0	0	1	0	0	0	0
ERR1135441	Stool	Chinese pig	CPs	0	0	0	0	0	0	1	0	0	0	0	0	0	0	0	0	1	0	0	1	0	0	0	0	0	0	0	1	0	0	0	0	1	0	0	0	0	1	0	0	0	1	0	0	0	0
ERR1135443	Stool	Chinese pig	CPs	0	0	0	1	0	0	1	0	0	0	0	1	0	0	0	1	0	0	0	1	0	1	0	0	0	0	0	1	0	0	0	0	1	0	0	0	0	1	0	1	0	1	0	0	0	0
ERR1135444	Stool	Chinese pig	CPs	0	0	1	0	0	0	1	0	0	0	0	0	0	1	0	0	1	0	0	0	0	0	0	0	0	0	0	1	1	0	0	0	1	0	0	0	0	0	0	0	0	1	0	0	0	0
ERR1135445	Stool	Chinese pig	CPs	0	0	0	0	0	0	1	0	0	0	0	0	0	0	0	0	0	0	0	0	0	1	0	0	0	0	0	0	1	0	0	0	1	0	0	0	0	1	1	0	0	1	0	0	0	0
ERR1135446	Stool	Chinese pig	CPs	0	0	0	0	0	0	1	0	0	0	0	0	1	1	0	0	1	0	0	1	0	1	0	0	0	0	1	1	0	0	0	0	1	0	0	0	0	1	0	0	0	0	0	0	0	0
ERR1135447	Stool	Chinese pig	CPs	0	0	0	0	0	0	1	0	0	0	0	0	0	0	0	0	1	0	0	0	0	1	0	0	0	0	0	0	0	0	0	0	1	0	0	0	0	0	0	0	0	0	0	0	0	0
ERR1135448	Stool	Chinese pig	CPs	0	0	0	0	0	0	1	0	0	0	0	0	1	0	1	0	0	0	0	0	0	1	0	0	0	0	0	1	0	0	0	0	1	0	0	0	0	1	0	0	0	0	0	0	0	0
ERR1135449	Stool	Chinese pig	CPs	0	0	0	1	0	0	1	0	0	0	0	0	0	0	0	0	0	0	0	0	0	1	0	0	0	0	1	0	0	0	0	0	1	0	0	0	0	0	0	0	0	0	0	0	0	0
ERR1135450	Stool	Chinese pig	CPs	0	0	0	0	0	0	0	0	0	0	0	0	0	0	0	0	0	0	0	0	0	0	0	0	0	0	0	0	0	0	0	0	1	0	0	0	0	0	0	0	0	0	0	0	0	0
ERR1135451	Stool	Chinese pig	CPs	0	0	0	0	0	0	0	0	0	0	0	0	0	0	0	0	0	0	0	0	0	0	0	0	0	0	0	0	0	0	0	0	1	0	0	0	0	0	0	0	0	0	0	0	0	0
ERR1135452	Stool	Chinese pig	CPs	0	0	0	0	0	0	1	0	0	0	0	0	0	1	1	0	0	0	0	0	0	0	0	0	0	0	0	0	1	0	0	0	1	0	0	0	0	0	0	0	0	0	0	0	0	0
ERR1135453	Stool	Chinese pig	CPs	0	0	1	0	0	0	1	0	0	0	0	0	0	0	0	0	1	0	0	1	0	0	0	1	0	0	0	1	1	0	0	0	1	0	0	0	0	1	0	0	0	0	0	0	0	0
ERR1135454	Stool	Chinese pig	CPs	0	0	0	0	0	0	1	0	0	0	0	0	0	0	0	0	1	0	0	0	0	0	0	0	0	0	0	1	0	0	0	0	1	0	0	0	0	0	0	0	0	1	0	0	0	0
ERR1135455	Stool	Chinese pig	CPs	0	0	0	0	0	0	1	0	0	0	0	0	0	1	0	0	1	0	0	1	0	0	0	0	0	0	0	1	0	0	0	0	1	0	0	0	0	1	0	0	0	0	0	0	0	0
ERR1135456	Stool	Chinese pig	CPs	0	0	1	0	0	0	1	0	0	0	0	0	0	0	1	1	1	0	0	1	0	0	0	0	0	0	0	1	1	0	1	0	0	0	0	0	0	1	0	0	0	1	0	0	0	0
ERR1135457	Stool	Chinese pig	CPs	0	0	0	0	0	0	1	0	0	0	0	0	0	1	0	0	1	0	0	1	0	1	0	0	0	0	0	0	1	0	0	0	1	0	0	0	0	0	0	0	0	0	0	0	0	0
ERR1135458	Stool	Chinese pig	CPs	0	0	0	0	0	0	1	0	0	0	0	0	0	0	1	1	1	0	0	0	0	0	0	1	0	0	0	1	0	0	0	0	0	0	0	0	0	0	0	0	0	0	0	0	0	0
ERR1135459	Stool	Chinese pig	CPs	0	0	1	0	0	0	1	0	0	0	0	0	1	0	0	1	1	0	0	0	0	1	0	0	0	0	0	1	0	0	0	0	1	0	0	0	0	0	1	0	0	1	0	0	0	0
ERR1135460	Stool	Chinese pig	CPs	0	0	0	1	0	0	1	0	0	0	0	1	0	0	0	0	1	0	0	0	0	0	0	1	0	0	0	1	0	0	0	0	1	0	0	0	0	0	1	0	0	1	0	0	0	0
ERR1135461	Stool	Chinese pig	CPs	0	0	0	1	0	0	1	0	0	0	0	0	1	0	0	1	1	0	0	1	0	0	0	1	0	0	0	1	0	0	0	0	0	0	0	0	0	0	0	0	0	1	0	0	0	1
ERR1135462	Stool	Chinese pig	CPs	0	0	0	0	0	0	1	0	0	0	0	0	1	1	0	0	0	0	0	1	0	1	0	0	0	0	0	0	1	0	0	0	1	0	0	0	0	1	0	1	0	0	0	0	0	0
ERR1135464	Stool	Chinese pig	CPs	0	0	0	0	0	0	0	0	0	0	0	0	1	1	1	0	1	0	0	1	0	1	0	0	0	0	0	0	1	0	0	0	1	0	0	0	0	1	0	1	0	0	0	0	0	0
ERR1135465	Stool	Chinese pig	CPs	0	0	0	0	0	0	0	0	0	0	0	0	0	1	1	0	0	0	0	1	0	1	0	0	0	0	0	0	1	0	0	0	1	0	0	0	0	1	0	1	0	0	0	0	0	0
ERR1135466	Stool	Chinese pig	CPs	0	0	0	1	0	0	1	0	0	0	0	0	0	0	0	0	1	0	0	0	0	1	0	1	0	0	0	0	0	0	0	0	1	0	0	0	0	0	0	1	0	1	0	0	0	0
ERR1135467	Stool	Chinese pig	CPs	0	0	0	0	0	0	1	0	0	0	0	0	0	0	0	0	1	0	0	0	0	1	0	0	0	0	0	0	1	0	1	0	1	0	0	0	0	1	0	1	0	0	0	0	0	0
ERR1135468	Stool	Chinese pig	CPs	0	0	0	0	0	0	0	0	0	0	0	0	1	0	0	0	0	0	0	0	0	1	0	0	0	0	0	0	1	0	0	0	1	0	0	0	0	1	0	1	0	0	0	0	0	0
ERR1135469	Stool	Chinese pig	CPs	0	0	0	1	0	0	1	0	0	0	0	0	1	1	0	0	1	0	0	1	0	0	0	0	0	0	0	1	1	0	0	0	1	0	0	0	0	1	0	1	0	0	0	0	0	0
ERR1135470	Stool	Chinese pig	CPs	0	0	0	0	0	0	1	0	0	0	0	0	0	0	0	0	1	0	0	0	0	1	0	0	0	0	0	0	1	0	0	0	1	0	0	0	0	1	0	1	0	0	0	0	0	0
ERR1135471	Stool	Chinese pig	CPs	0	0	0	1	0	0	1	0	0	0	0	0	0	1	0	0	0	0	0	1	0	1	0	0	0	0	0	1	1	0	1	0	1	0	1	0	0	1	1	1	0	0	0	0	0	0
ERR1135472	Stool	Chinese pig	CPs	0	0	0	0	0	0	1	0	0	0	0	0	1	0	0	0	1	0	0	0	0	1	0	0	0	0	0	0	1	0	0	0	1	0	0	0	0	1	0	1	0	0	0	0	0	0
TP001	Stool	Tibetan pig	TPs	0	0	0	1	0	0	1	0	0	0	0	0	0	0	0	0	1	1	0	0	1	0	0	0	0	0	1	1	0	0	0	0	0	0	0	0	1	0	0	1	0	0	0	0	0	0
TP001MC	Cecum content	Tibetan pig	TPs	1	0	0	1	0	0	1	0	0	0	0	0	0	0	0	0	0	0	0	0	1	0	0	0	0	0	0	1	0	0	0	0	0	0	0	0	0	0	0	0	0	0	0	0	0	0
TP002	Stool	Tibetan pig	TPs	1	0	0	1	0	0	1	0	0	0	0	0	0	0	0	0	0	0	0	0	1	0	0	0	0	0	0	1	0	1	0	0	0	0	0	0	0	0	0	1	0	0	0	0	0	0
TP003	Stool	Tibetan pig	TPs	0	0	0	1	0	0	1	0	0	0	0	0	0	0	0	0	0	1	0	0	0	0	0	0	0	0	0	1	0	0	0	0	0	0	0	0	1	0	0	0	0	0	0	0	0	0
TP003MC	Cecum content	Tibetan pig	TPs	1	0	0	0	0	0	1	0	0	0	0	0	0	0	0	0	0	0	0	0	1	0	0	0	0	0	0	1	0	0	0	0	0	0	0	0	0	0	0	0	0	0	0	0	0	0
TP004MC	Cecum content	Tibetan pig	TPs	1	0	0	1	0	0	1	0	0	0	0	0	0	0	0	0	0	0	0	0	0	0	0	0	0	0	0	1	0	0	0	0	0	0	0	0	1	0	0	1	0	0	0	0	0	0
TP005	Stool	Tibetan pig	TPs	0	0	0	1	0	0	1	0	0	0	0	0	0	0	0	0	0	1	0	0	0	0	0	0	0	0	1	1	0	1	0	0	0	0	1	0	0	0	0	1	0	0	0	0	0	0
TP005MC	Cecum content	Tibetan pig	TPs	1	0	0	1	0	0	1	0	0	0	0	0	0	0	0	0	0	0	0	0	0	0	0	0	0	0	0	1	0	0	0	0	0	0	1	0	1	0	0	1	0	0	0	0	0	0
TP006MC	Cecum content	Tibetan pig	TPs	0	0	0	1	0	0	1	0	0	0	1	0	0	0	0	0	0	0	0	1	1	0	0	0	0	0	0	1	0	0	0	0	0	0	1	0	0	1	0	1	0	0	1	0	0	0
TP007MC	Cecum content	Tibetan pig	TPs	0	0	0	1	0	0	1	0	0	0	1	0	0	0	0	0	0	0	0	0	0	1	0	0	0	0	1	1	0	0	0	0	0	0	0	0	1	0	0	0	0	0	0	0	0	0
TP008	Stool	Tibetan pig	TPs	0	0	0	1	0	0	1	0	0	0	0	0	0	0	0	0	0	0	0	0	1	0	0	0	0	0	1	1	0	0	0	0	0	0	0	0	1	1	0	1	0	0	0	0	0	0
TP008MC	Cecum content	Tibetan pig	TPs	0	0	0	1	0	0	1	0	0	0	1	0	0	0	0	0	0	0	0	0	0	0	0	0	0	0	0	1	0	0	0	0	0	0	0	0	1	0	0	1	0	0	0	0	0	0
TP009	Stool	Tibetan pig	TPs	0	0	0	1	0	0	1	0	0	0	0	0	0	0	0	0	0	0	0	0	0	1	0	0	0	0	0	1	0	0	0	0	0	1	0	0	1	0	0	1	0	0	0	0	0	0
TP010	Stool	Tibetan pig	TPs	0	0	0	1	0	0	1	0	0	0	0	0	0	0	0	0	0	0	0	0	1	0	0	0	0	0	0	1	0	0	0	0	0	1	0	0	1	0	0	1	0	0	0	0	0	0
TP011	Stool	Tibetan pig	TPs	0	0	0	1	0	0	1	1	0	0	0	0	0	0	0	0	0	0	0	0	1	0	0	0	0	0	0	1	0	0	0	0	0	0	0	0	1	0	0	0	0	0	0	0	0	0
TP012	Stool	Tibetan pig	TPs	0	0	0	1	0	0	1	0	0	0	0	0	0	0	0	0	1	0	0	0	1	0	0	0	0	0	1	1	0	0	0	0	0	1	0	0	1	0	0	1	0	0	0	0	0	0
TP012MC	Cecum content	Tibetan pig	TPs	0	0	0	1	0	0	0	0	0	0	0	0	0	0	0	0	0	0	0	0	0	0	0	0	0	0	0	1	0	0	0	0	0	0	0	0	0	0	0	0	0	0	0	0	0	0
TP014	Stool	Tibetan pig	TPs	0	0	0	1	0	0	1	0	0	0	0	0	0	0	0	0	0	0	0	0	1	0	0	0	0	0	1	1	0	0	0	0	0	0	0	0	1	1	0	1	0	0	0	0	0	0
TP014MC	Cecum content	Tibetan pig	TPs	0	0	0	1	0	0	1	0	0	0	0	0	0	0	0	0	0	0	0	0	0	0	0	0	0	0	0	1	0	0	0	0	0	0	0	0	0	1	0	0	0	0	0	0	0	0
TP015	Stool	Tibetan pig	TPs	0	0	0	1	0	0	1	0	0	0	0	0	0	0	0	0	0	0	0	0	1	0	0	0	0	0	1	1	0	0	0	0	0	1	0	0	1	0	0	0	0	0	0	0	0	0
TP015MC	Cecum content	Tibetan pig	TPs	1	0	0	1	0	0	1	0	0	0	0	0	0	0	0	0	0	0	0	0	0	0	0	0	0	0	0	1	0	0	0	0	0	0	1	0	0	1	0	0	0	0	1	1	0	0
TP017MC	Cecum content	Tibetan pig	TPs	0	0	0	1	0	0	1	0	0	0	0	0	0	0	0	0	0	0	0	0	0	0	0	0	0	0	0	1	0	0	0	0	0	0	1	0	0	1	0	1	0	0	0	0	0	0
TP018	Stool	Tibetan pig	TPs	0	0	0	1	0	0	1	0	0	0	0	0	0	0	0	0	0	1	0	0	0	0	1	0	1	0	0	1	0	0	0	0	0	0	1	0	0	0	0	0	0	0	0	0	0	0
TP018MC	Cecum content	Tibetan pig	TPs	1	0	0	1	0	0	1	0	0	0	0	0	0	0	0	0	0	0	0	0	1	0	0	0	0	0	1	1	0	0	0	0	0	0	0	0	1	1	0	0	0	0	0	0	0	0
TP019MC	Cecum content	Tibetan pig	TPs	0	0	0	0	0	0	1	0	0	0	0	0	0	0	0	0	0	0	0	0	0	0	0	0	0	0	1	1	0	0	0	1	1	0	1	0	1	1	0	1	0	0	1	0	0	0
TP020	Stool	Tibetan pig	TPs	1	0	0	1	0	0	1	0	0	0	0	0	0	0	0	0	0	1	0	0	0	0	0	0	0	0	0	1	0	0	0	0	0	0	1	0	1	0	0	1	0	0	0	0	0	0
TP020MC	Cecum content	Tibetan pig	TPs	1	0	0	1	0	0	1	0	0	0	0	0	0	0	0	0	0	1	0	0	0	0	0	0	0	0	0	1	0	0	0	0	0	0	1	0	0	1	0	1	0	0	0	0	0	0
TP021	Stool	Tibetan pig	TPs	0	0	0	0	0	0	1	0	0	0	0	0	0	0	0	0	0	1	0	0	0	0	0	0	1	0	0	1	0	0	0	0	0	0	1	0	1	0	0	0	0	0	0	1	0	0
TP021MC	Cecum content	Tibetan pig	TPs	0	0	0	1	0	0	1	0	0	0	0	0	0	0	0	0	0	0	0	0	0	0	0	0	0	0	0	1	0	0	0	0	0	0	0	0	1	0	0	0	0	0	0	0	0	0
TP022	Stool	Tibetan pig	TPs	1	0	0	1	0	0	1	0	0	0	0	0	0	0	0	0	0	0	0	0	1	0	0	0	1	0	1	1	0	0	0	0	0	0	0	0	0	0	0	0	0	0	0	0	0	0
TP022MC	Cecum content	Tibetan pig	TPs	1	0	0	1	0	0	1	0	0	0	0	0	0	0	0	0	0	0	0	0	0	0	0	0	0	0	0	1	0	0	0	0	0	0	1	0	1	0	0	0	0	0	0	0	0	0
TP023	Stool	Tibetan pig	TPs	0	0	0	1	0	0	1	0	0	0	0	0	0	0	0	0	0	0	0	0	1	0	0	0	0	0	0	1	0	0	0	0	0	0	0	0	0	0	0	1	0	0	0	0	0	0
TP024	Stool	Tibetan pig	TPs	0	0	0	1	0	0	1	0	0	0	0	0	0	0	0	0	0	0	0	0	0	0	0	0	0	0	0	1	0	0	0	0	0	1	0	0	1	0	0	1	0	0	0	0	0	0
TP024MC	Cecum content	Tibetan pig	TPs	0	0	0	1	0	0	0	0	0	0	0	0	0	0	0	0	0	0	0	0	0	0	0	0	0	0	0	1	0	0	0	0	0	0	1	0	0	0	0	1	0	0	0	0	0	0
TP025	Stool	Tibetan pig	TPs	0	0	0	1	0	0	1	0	0	0	1	0	0	0	0	0	0	1	0	1	1	0	1	0	0	0	0	1	0	0	0	0	0	0	0	0	0	1	0	1	0	0	0	0	0	0
TP025MC	Cecum content	Tibetan pig	TPs	0	0	0	1	0	0	1	0	0	0	0	0	0	0	0	0	0	0	0	0	0	0	0	0	0	0	0	1	0	0	0	0	0	0	1	0	1	0	0	1	0	0	0	0	0	0
TP026	Stool	Tibetan pig	TPs	1	0	0	1	0	0	1	0	0	0	0	0	0	0	0	0	1	1	0	1	0	0	0	0	0	0	0	1	0	0	0	0	0	0	0	0	1	0	0	0	0	0	0	0	0	0
TP027	Stool	Tibetan pig	TPs	0	0	0	0	0	0	1	0	0	0	0	0	0	0	0	0	0	0	0	0	1	0	0	0	0	0	1	1	0	0	0	0	0	0	0	0	1	1	0	0	0	0	0	0	0	0
TP027MC	Cecum content	Tibetan pig	TPs	0	0	0	1	0	0	1	0	0	0	0	0	0	0	0	0	0	1	0	0	1	0	0	0	0	0	0	1	0	0	0	1	1	0	1	0	0	1	0	1	0	0	1	0	0	0
TP028	Stool	Tibetan pig	TPs	1	0	0	1	0	0	1	0	0	0	0	0	0	0	0	0	0	0	0	0	1	0	0	0	0	0	0	1	0	0	0	0	0	0	0	0	0	0	0	1	0	0	0	0	0	0
TP029	Stool	Tibetan pig	TPs	0	0	0	1	0	0	1	0	0	0	0	0	0	0	0	0	0	0	0	1	1	0	1	0	0	0	1	1	0	0	0	0	0	1	0	0	0	0	0	1	0	0	0	0	0	0
TP029MC	Cecum content	Tibetan pig	TPs	0	0	0	0	0	0	1	0	0	0	0	0	0	0	0	0	0	1	0	0	1	0	0	0	0	0	1	1	0	0	0	0	1	0	0	0	0	1	0	0	0	0	1	0	0	0
TP030MC	Cecum content	Tibetan pig	TPs	0	0	0	1	0	0	1	0	0	0	0	0	0	0	0	0	1	0	0	0	0	1	1	0	1	0	1	1	0	0	0	0	0	0	0	0	1	0	0	0	0	0	0	0	0	1
TP031MC	Cecum content	Tibetan pig	TPs	0	0	0	1	0	0	1	0	0	0	0	0	0	0	0	0	0	0	0	0	1	1	0	0	0	0	1	1	0	0	0	1	1	0	0	0	1	1	0	1	0	0	0	1	0	0
TP033	Stool	Tibetan pig	TPs	0	0	0	1	0	0	1	0	0	0	0	0	0	0	0	0	0	0	0	0	1	0	0	0	0	0	0	1	0	0	0	0	0	1	0	0	0	0	0	1	0	0	0	0	0	0
TP034MC	Cecum content	Tibetan pig	TPs	1	0	0	0	0	0	1	0	0	0	0	0	0	0	0	0	0	1	0	0	1	0	0	0	0	0	0	1	0	0	0	0	1	0	0	0	1	1	0	0	0	0	0	1	0	0
TP036	Stool	Tibetan pig	TPs	0	0	0	1	0	0	1	0	0	0	0	0	0	0	0	0	0	1	0	0	1	0	0	0	0	0	0	0	0	0	0	0	0	0	1	0	1	0	0	1	0	0	0	0	0	0
TP036MC	Cecum content	Tibetan pig	TPs	0	0	0	0	0	0	1	0	0	0	0	0	0	0	0	0	0	0	0	0	1	1	0	0	0	0	1	1	0	0	0	1	0	0	0	0	1	1	0	0	0	0	0	1	0	0
TP037MC	Cecum content	Tibetan pig	TPs	1	0	0	0	0	0	1	0	0	0	0	0	0	0	0	0	0	0	0	0	0	0	0	0	0	0	1	1	0	0	0	0	0	0	0	0	1	0	0	0	0	0	0	0	0	0
TP040MC	Cecum content	Tibetan pig	TPs	0	0	0	1	0	0	1	0	0	0	0	0	0	0	0	0	1	0	0	0	0	1	0	0	0	0	1	1	0	0	0	1	0	1	0	0	1	1	0	1	0	0	0	1	0	0
TP041	Stool	Tibetan pig	TPs	0	0	0	1	0	0	1	0	0	0	0	0	0	0	0	0	0	0	0	0	1	1	0	0	0	0	1	1	0	0	0	0	0	1	1	0	1	1	0	1	0	0	0	0	0	0
TP041MC	Cecum content	Tibetan pig	TPs	0	0	0	1	0	0	1	0	0	0	0	0	0	0	0	0	0	0	0	0	0	0	0	0	0	0	0	1	0	0	0	0	0	0	0	0	1	1	0	1	0	0	0	1	0	0
TP042	Stool	Tibetan pig	TPs	0	0	0	1	0	0	1	0	0	0	1	0	0	0	0	0	1	0	0	0	1	0	1	0	0	1	0	1	0	0	0	0	1	1	1	0	1	1	0	1	0	0	0	0	0	0
TP043	Stool	Tibetan pig	TPs	0	0	0	1	0	0	1	1	0	0	0	0	0	0	0	0	0	0	0	0	1	0	0	0	0	0	0	1	0	0	0	0	1	0	0	0	1	0	0	1	0	0	1	0	0	0
TP043MC	Cecum content	Tibetan pig	TPs	0	0	0	1	0	0	1	0	0	0	0	0	0	0	0	0	0	1	0	0	0	0	0	0	0	0	0	1	0	0	0	0	0	0	0	0	1	1	0	0	0	0	0	0	0	0
TP044MC	Cecum content	Tibetan pig	TPs	0	0	0	1	0	0	1	0	0	0	0	0	0	0	0	0	0	1	0	0	0	1	0	0	0	0	0	1	0	0	0	1	0	0	1	0	0	0	0	1	0	0	0	0	0	0
TP045	Stool	Tibetan pig	TPs	0	0	0	1	0	0	1	0	0	0	1	0	0	0	0	0	0	1	0	0	0	0	0	0	0	0	0	1	0	0	0	0	0	0	0	0	1	1	0	1	0	0	0	0	0	0
TP047MC	Cecum content	Tibetan pig	TPs	0	0	0	0	0	0	1	0	0	0	0	0	0	0	0	0	1	0	0	0	0	1	0	0	0	0	0	1	0	0	0	1	0	0	1	0	0	1	0	0	0	0	0	0	0	0
TP049MC	Cecum content	Tibetan pig	TPs	0	0	0	1	0	0	1	0	0	0	0	0	0	0	0	0	1	0	0	1	1	1	0	0	0	0	1	1	0	0	0	0	1	0	0	0	0	1	0	1	1	0	0	0	0	0
TP051	Stool	Tibetan pig	TPs	0	0	0	1	0	0	1	0	0	0	0	0	0	0	0	0	1	1	0	0	1	1	0	0	0	0	1	1	0	0	0	0	0	0	0	0	0	0	0	1	0	0	0	0	0	0
TP052MC	Cecum content	Tibetan pig	TPs	0	0	0	0	0	0	1	0	0	0	0	0	0	0	0	0	0	0	0	0	1	1	0	0	0	0	1	1	0	0	0	0	1	0	1	0	0	1	0	1	0	0	0	1	0	0
TP053MC	Cecum content	Tibetan pig	TPs	0	0	0	0	0	0	1	0	0	0	0	0	0	0	0	0	1	0	0	0	0	0	1	0	1	0	0	1	0	0	0	0	0	0	0	0	1	0	0	0	0	0	0	0	0	0
TP056	Stool	Tibetan pig	TPs	0	0	0	1	0	0	1	0	0	0	0	0	0	0	0	0	0	0	0	0	1	1	0	0	0	0	0	1	0	0	0	0	1	0	1	0	1	1	0	0	0	0	1	0	0	0
TP058	Stool	Tibetan pig	TPs	0	0	0	1	0	0	1	0	0	0	0	0	0	0	0	0	0	0	0	0	0	0	0	0	0	1	0	0	0	1	0	0	0	0	1	0	0	0	0	1	0	0	0	0	0	0
TP059MC	Cecum content	Tibetan pig	TPs	1	0	0	1	0	0	1	0	0	0	0	0	0	0	0	0	0	0	0	0	0	1	0	0	0	0	0	1	0	0	0	0	0	1	1	0	0	0	0	0	0	0	0	1	0	0
Data 2. The abundance of 1048 SGBs
Sample ID / SGB ID	TP001MC	TP003MC	TP005MC	TP006MC	TP007MC	TP008MC	TP012MC	TP014MC	TP015MC	TP017MC	TP018MC	TP019MC	TP020MC	TP021MC	TP022MC	TP024MC	TP025MC	TP027MC	TP029MC	TP030MC	TP031MC	TP034MC	TP036MC	TP037MC	TP040MC	TP041MC	TP043MC	TP044MC	TP047MC	TP049MC	TP052MC	TP053MC	TP059MC	TP019SM	TP029SM	TP041SM	TP044SM	TP047SM	TP052SM	TP001	TP002	TP003	TP005	TP008	TP009	TP010	TP011	TP012	TP014
ERR1135178_bin_26	0.0164178	0.0210808	0.0186687	0.00736611	0.0154383	0.0148443	0.0108277	0.00927586	0.0144766	0.0173587	0.015169	0.00380355	0.0388714	0.00466384	0.0342173	0.00939546	0.00787511	0.00764209	0.00900607	0.0158162	0.0135933	0.0256463	0.0183643	0.0204903	0.0204783	0.00404232	0.0231221	0.00364053	0.0154375	0.0110235	0.0153099	0.0153103	0.036644	0.0047077	0.00998597	0.00329322	0.00384253	0.00322012	0.000700374	0.0107953	0.0131441	0.00168648	0.00564197	0.00320728	0.00685578	0.0061111	0.0128145	0.0204876	0.0176666
ERR1135178_bin_33	0.00569114	0.00571952	0.00668304	0.00536151	0.00558176	0.00898674	0.00592036	0.00448423	0.00676255	0.00642993	0.00657179	0.00300591	0.00426845	0.00462086	0.00623319	0.00602937	0.00350689	0.00527565	0.00369355	0.0078963	0.0156231	0.00735649	0.0140388	0.00575722	0.00557542	0.00253367	0.0117952	0.00298202	0.00985656	0.0035935	0.0158856	0.00521442	0.0136431	0.00424531	0.00384474	0.00329597	0.00344493	0.00326238	0.000550262	0.00805869	0.00830732	0.00468134	0.00393807	0.00386266	0.0135848	0.00597748	0.00483626	0.00613315	0.00540929
ERR1135178_bin_34	0.00100026	0.000910649	0.000602681	0.00114983	0.00100657	0.00121104	0.000763607	0.000679673	0.00180804	0.00109366	0.000624769	0.000497922	0.00112711	0.00092327	0.00144896	0.000903076	0.00056103	0.000720062	0.000611517	0.00186358	0.000963659	0.0017077	0.000989534	0.00249718	0.00101478	0.000524428	0.000920115	0.000645595	0.00190144	0.000944727	0.00106021	0.000992689	0.00202766	0.00579521	0.000576176	0.00114793	0.00588419	0.00145212	0.000275782	0.00583307	0.00355424	0.00194688	0.00196897	0.00115109	0.00299132	0.00179101	0.00398906	0.00231733	0.00142498
ERR1135178_bin_36	0.0112654	0.00853757	0.0183771	0.0184107	0.0108646	0.0269299	0.0177901	0.0153715	0.0115292	0.0134997	0.0119703	0.00993665	0.0134473	0.0125022	0.0108126	0.0148141	0.0202677	0.00985793	0.00808719	0.0119428	0.0105848	0.00532659	0.00736227	0.00930405	0.0107719	0.0143949	0.0087206	0.0142886	0.0125058	0.0126801	0.00926808	0.0110868	0.011731	0.00236178	0.00846923	0.00341798	0.00210442	0.00221432	0.00115371	0.0156665	0.0205379	0.0134581	0.0225072	0.0152101	0.0245725	0.0119615	0.0172813	0.0120363	0.0158103
ERR1135178_bin_56	0.00353797	0.00329138	0.00254689	0.00366798	0.00316681	0.00400282	0.00366507	0.00280691	0.0102881	0.00403296	0.00280546	0.0027666	0.00347405	0.00329973	0.00309418	0.00358409	0.00301246	0.00413538	0.00408381	0.00660454	0.00634778	0.00477019	0.0056861	0.0042396	0.00321148	0.00241615	0.00355758	0.00318206	0.00783531	0.00282035	0.00643168	0.0047622	0.00340577	0.0158903	0.00406892	0.0297844	0.0142971	0.0350387	0.000977644	0.00501969	0.00434383	0.00366362	0.0039084	0.00393818	0.00530477	0.00456682	0.00533927	0.00416988	0.00476075
ERR1135178_bin_57	0.00320715	0.00286667	0.00208477	0.0028369	0.00267643	0.00383416	0.00322855	0.00218477	0.00631523	0.0032239	0.00262759	0.00263689	0.00289225	0.00348763	0.00287551	0.0033974	0.0021857	0.00390254	0.00313599	0.00572124	0.00542914	0.00443606	0.00494957	0.00410999	0.0030811	0.00187406	0.00421232	0.00297458	0.00697341	0.00260852	0.00620592	0.00409139	0.00297784	0.00502911	0.00310064	0.00423977	0.00417558	0.0038537	0.000514447	0.00434024	0.00398161	0.00348763	0.00307505	0.00346252	0.00418721	0.00381928	0.00355275	0.00351136	0.00471282
ERR1135178_bin_73	0.015277	0.0152881	0.0334823	0.0134184	0.0168188	0.010639	0.00768305	0.0205788	0.058383	0.0653435	0.0567654	0.0341597	0.0377056	0.0287235	0.0238257	0.00621389	0.0270959	0.0441294	0.0534207	0.029951	0.0330858	0.0301516	0.033721	0.0136858	0.00879739	0.0459147	0.037115	0.0366018	0.0524547	0.0198369	0.0294202	0.0280877	0.0234503	0.00264919	0.0526535	0.00294361	0.00220169	0.00230316	0.00052667	0.0213606	0.0195449	0.01445	0.0315814	0.0167731	0.0301615	0.0175778	0.0323638	0.0120688	0.0247852
ERR1135178_bin_9	0.00352659	0.0031886	0.00226103	0.00324414	0.00309508	0.00373974	0.00351567	0.00236119	0.00404972	0.00332057	0.0028321	0.00215564	0.00343023	0.00356267	0.00346963	0.00356742	0.00238113	0.00360824	0.00322563	0.00655284	0.00545437	0.00476937	0.00500388	0.00495261	0.00349906	0.00186892	0.00335048	0.00264839	0.00670712	0.00303242	0.00632499	0.00439436	0.0034008	0.0043279	0.00313733	0.0030704	0.00358593	0.00320712	0.000579616	0.00497967	0.00563239	0.00408864	0.00334193	0.00413801	0.00480877	0.00426903	0.00728057	0.00460133	0.00509834
ERR1135179_bin_22	0.00612929	0.00713265	0.00486738	0.00612122	0.00672039	0.00725315	0.0076673	0.00400444	0.00680816	0.00859097	0.00401392	0.00320459	0.0109155	0.00351438	0.0115584	0.00433177	0.00463444	0.00822995	0.00551256	0.0114426	0.00714878	0.0115901	0.00904544	0.00974187	0.00903026	0.00235541	0.00771806	0.0035566	0.0136405	0.0077897	0.0099378	0.00887845	0.00510648	0.00544425	0.005903	0.00391904	0.00447599	0.00358079	0.00113857	0.00634704	0.00505002	0.00166753	0.00314814	0.00325725	0.00489442	0.0046278	0.00780488	0.00698226	0.0104003
ERR1135179_bin_29	0.0054291	0.00513088	0.0033867	0.00476228	0.00406596	0.00489984	0.00501181	0.00375957	0.00755325	0.00446904	0.00406241	0.00295128	0.0042348	0.00456252	0.00496489	0.00607637	0.0038335	0.00762399	0.00623063	0.00957397	0.0109044	0.0089395	0.00949719	0.00649047	0.00753833	0.00247462	0.00376099	0.00376987	0.0118894	0.0052624	0.0144308	0.00640054	0.00728098	0.00405352	0.00659888	0.00332556	0.00329997	0.00304938	0.00060035	0.00701546	0.00686404	0.00519664	0.00447259	0.00474771	0.00651428	0.00549024	0.00615564	0.00678869	0.00789271
ERR1135180_bin_57	0.00183897	0.00166804	0.000786984	0.017285	0.019732	0.0119	0.00424352	0.00126422	0.00223361	0.00101298	0.000868436	0.000957918	0.00220379	0.00136747	0.00151202	0.00490431	0.00202482	0.00100954	0.00121375	0.00174146	0.0016233	0.00132732	0.0017885	0.00522668	0.0016015	0.000937268	0.0010474	0.00114491	0.00246191	0.00285884	0.00138468	0.00152349	0.00249862	0.00219117	0.00105887	0.00196402	0.00203973	0.00190551	0.000299421	0.00122178	0.00112426	0.000696355	0.000796162	0.00262481	0.0010887	0.00124357	0.000923502	0.000924649	0.00189404
ERR1135181_bin_2	0.00365232	0.00331439	0.00189487	0.0042187	0.00365232	0.00357973	0.00309665	0.00224291	0.00454472	0.00260404	0.00267841	0.00192284	0.00398072	0.00376952	0.00401761	0.0037136	0.00167475	0.00255049	0.00206027	0.00594937	0.00380046	0.00477794	0.00396406	0.00547461	0.00370705	0.00127376	0.00312163	0.00225897	0.00631644	0.00460362	0.00394919	0.00362197	0.00332986	0.00554897	0.00193116	0.00350596	0.00425618	0.00357735	0.000859089	0.00397894	0.00347265	0.00168724	0.00209358	0.0032662	0.00281524	0.00340125	0.00289615	0.00390041	0.00367254
ERR1135181_bin_32	0.00615591	0.00586049	0.00468063	0.00376325	0.00420071	0.00569576	0.00786109	0.00460266	0.00270236	0.00842631	0.00659411	0.00654908	0.00456166	0.00808513	0.00537508	0.00477362	0.00635067	0.0045774	0.00638215	0.00484134	0.00441267	0.0058971	0.00462719	0.00444122	0.0042677	0.00766378	0.00594213	0.00640997	0.0134734	0.00351432	0.00602962	0.0068057	0.00608233	0.00263977	0.00620131	0.00287186	0.00249846	0.00309187	0.000217448	0.00303659	0.00429845	0.00727354	0.0060644	0.00548343	0.00481754	0.00276862	0.00580375	0.00279974	0.00539375
ERR1135181_bin_58	0.00538726	0.00536435	0.00309067	0.00515453	0.00676679	0.00545539	0.00528959	0.0030979	0.00600769	0.00966632	0.00808541	0.00259324	0.00546866	0.00555488	0.00867207	0.00571586	0.00251064	0.00334571	0.00244251	0.0114896	0.00535651	0.00700917	0.00542585	0.00857982	0.00554463	0.00175636	0.00490431	0.00268187	0.00704052	0.00728049	0.00582922	0.004349	0.00658651	0.00704534	0.00247748	0.00467218	0.00546866	0.00447622	0.00109192	0.00659314	0.00734923	0.00297008	0.00297249	0.00430318	0.00362065	0.00423625	0.00359894	0.005415	0.00590097
ERR1135181_bin_62	0.000591078	0.000664696	0.000309409	0.00446189	0.000594278	0.000515326	0.000608149	0.000469448	0.000768188	0.000474783	0.000427838	0.000387295	0.000751117	0.000622019	0.000547334	0.000585743	0.000488653	0.000466247	0.00048972	0.000917557	0.000611349	0.000646558	0.000775656	0.000995443	0.000747916	0.000378759	0.000433172	0.000513192	0.00121736	0.00123443	0.000645491	0.000612416	0.000457712	0.0010744	0.000443842	0.000768188	0.000878081	0.000773522	0.000123764	0.000598546	0.000671097	0.000316877	0.000397964	0.000638023	0.000624152	0.000651893	0.000535597	0.000595345	0.000799129
ERR1135181_bin_67	0.0032636	0.00375521	0.00494083	0.00311871	0.00219068	0.00283064	0.00291459	0.00415367	0.00531571	0.00105969	0.00301693	0.00146678	0.00371726	0.00265182	0.00678192	0.00374429	0.00501212	0.000543934	0.00131786	0.000927447	0.00142711	0.000716428	0.00140353	0.00172322	0.0049943	0.00106314	0.0134218	0.000525534	0.00220448	0.00488735	0.000603157	0.000916522	0.0074259	0.000969996	0.00127934	0.000842925	0.000795776	0.000740003	0.000204694	0.00329408	0.00196529	0.00155188	0.00246208	0.00178705	0.00219816	0.00290481	0.00163295	0.00538414	0.0025121
ERR1135181_bin_68	0.0122502	0.0163367	0.00673736	0.00737448	0.0133771	0.0135134	0.00942738	0.00730251	0.0117194	0.0155083	0.00718272	0.00388987	0.0249236	0.00464534	0.0241247	0.00853183	0.00645817	0.00741892	0.00743196	0.0202527	0.0117039	0.0188393	0.0156228	0.0169864	0.0231398	0.00276392	0.0126091	0.00350538	0.0221602	0.0265031	0.0156411	0.0229557	0.008698	0.00625626	0.00829853	0.00416375	0.00487478	0.00389036	0.00105253	0.0336655	0.00808454	0.00230069	0.00558098	0.00439368	0.0059389	0.00671611	0.0106403	0.0271156	0.0158865
ERR1135182_bin_35	0.00308059	0.00297075	0.00148623	0.00210235	0.00283975	0.00199938	0.00123738	0.00178256	0.00266183	0.00261264	0.00232603	0.00262179	0.0145946	0.00227454	0.0028632	0.00266584	0.00215841	0.00610111	0.0140328	0.00332429	0.00240555	0.0109654	0.0024107	0.00598784	0.00320816	0.00558567	0.00904211	0.0129133	0.00743632	0.00156804	0.00157891	0.00267156	0.00801468	0.00347703	0.0137949	0.00412633	0.00323276	0.00366581	0.0003707	0.0102858	0.0033958	0.0171123	0.0083768	0.00154744	0.0017162	0.00188039	0.00101599	0.00138212	0.00164412
ERR1135182_bin_53	0.00163534	0.00152677	0.00141595	0.00238641	0.0014014	0.00168403	0.00124358	0.00169467	0.00236459	0.00182955	0.00127156	0.00229407	0.00157938	0.00204502	0.00107792	0.00181444	0.00123182	0.00153964	0.00268583	0.0017719	0.00203718	0.00171593	0.00196107	0.00234724	0.002134	0.00168123	0.00120216	0.00176239	0.00393837	0.00166724	0.00182843	0.00239481	0.00136111	0.00319849	0.00259965	0.00261867	0.00293265	0.00287052	0.00026752	0.00159449	0.00165885	0.000945275	0.00134376	0.00150158	0.00196387	0.00186089	0.00128331	0.00133816	0.00176966
ERR1135183_bin_20	0.0101037	0.0131928	0.00592735	0.0367476	0.00921773	0.010373	0.00677832	0.00587397	0.00845081	0.0138524	0.00511871	0.0032732	0.0194502	0.00365973	0.0195539	0.00687955	0.00529664	0.00657463	0.00833118	0.0131358	0.00929258	0.0155445	0.0124296	0.0136652	0.0152439	0.0024934	0.0084999	0.00323455	0.0139254	0.0421099	0.0126462	0.0109939	0.00653904	0.00463586	0.00953677	0.00342229	0.00371188	0.00327014	0.0013191	0.00577458	0.00592735	0.00142831	0.00300632	0.00305294	0.00456408	0.00472544	0.00800232	0.0105963	0.0124437
ERR1135183_bin_4	0.00613541	0.00631032	0.00222845	0.0254953	0.00408016	0.00457522	0.00416505	0.00444463	0.00463284	0.00485412	0.00544226	0.0039881	0.00310436	0.00317186	0.00524962	0.00402049	0.00313436	0.0169497	0.0134505	0.00681901	0.0177427	0.00740068	0.0136234	0.00621655	0.0053369	0.00275215	0.0030539	0.00333825	0.0094515	0.00875391	0.0139895	0.00462227	0.00375864	0.00304299	0.013443	0.00239757	0.00250053	0.00231403	0.000401981	0.0104778	0.00955242	0.00484798	0.00312413	0.00589299	0.00573684	0.0129142	0.00862946	0.00768128	0.0138228
ERR1135183_bin_75	0.00222509	0.00188254	0.00130577	0.00462145	0.0152609	0.00209675	0.00196403	0.00500596	0.00408713	0.00375142	0.00202307	0.00330786	0.00321759	0.00419985	0.0015478	0.00454142	0.00174542	0.00240465	0.00453849	0.0100344	0.0391074	0.00293702	0.0324784	0.0027106	0.0141293	0.00210993	0.00155366	0.00667038	0.0181164	0.039547	0.0392884	0.00411446	0.0100212	0.00252518	0.00465511	0.00259203	0.0022085	0.00216019	0.000436722	0.00248126	0.00338106	0.00176982	0.00193622	0.00522212	0.00756871	0.00314635	0.00546317	0.003748	0.00352647
ERR1135184_bin_93	0.00367662	0.00330656	0.00306687	0.00665597	0.00325426	0.0047966	0.00485144	0.00381789	0.00473995	0.00443816	0.0032401	0.00323356	0.00419557	0.00389088	0.00390287	0.00382588	0.00282029	0.00499198	0.00491172	0.0110335	0.00883892	0.00561879	0.00729005	0.00637561	0.00421082	0.00310682	0.00316638	0.0043481	0.00853205	0.00316202	0.00870092	0.0111824	0.00386364	0.00368824	0.00517065	0.00326806	0.00304327	0.00289002	0.000582506	0.00737575	0.00735323	0.00516157	0.00438514	0.00800329	0.0068706	0.00839042	0.00572955	0.00814456	0.00774181
ERR1135185_bin_73	0.00147956	0.00134251	0.00122964	0.00180665	0.00114365	0.00460146	0.00336299	0.0141357	0.00208997	0.00440528	0.00108414	0.00245544	0.00154406	0.00380025	0.00960562	0.00151641	0.00465405	0.00152141	0.00147687	0.00424097	0.00185079	0.00125229	0.00172526	0.0104901	0.00166767	0.00272801	0.00106226	0.00174752	0.00569443	0.00148263	0.00201011	0.00487556	0.00129106	0.0287762	0.00154674	0.0378102	0.0252136	0.0781149	0.0889302	0.00139088	0.00145307	0.00126688	0.00151066	0.00145461	0.00134635	0.00149876	0.000939793	0.000993924	0.00171067
ERR1135187_bin_18	0.00377351	0.0043209	0.00302085	0.00279577	0.00408442	0.00426508	0.0026001	0.00348901	0.00265352	0.00276696	0.00516959	0.00246025	0.00341098	0.00274235	0.00221897	0.00297763	0.00237743	0.00225258	0.00308927	0.00926062	0.00428189	0.00440313	0.00357844	0.0031643	0.00283178	0.00169979	0.00216495	0.00303886	0.00695161	0.00250407	0.00585023	0.0124975	0.00330355	0.00335096	0.00312108	0.00271174	0.0028852	0.00283178	0.000453157	0.00293142	0.00350702	0.00209413	0.00236602	0.00459039	0.00232101	0.00290861	0.00216615	0.0037561	0.00255689
ERR1135187_bin_39	0.00204921	0.00183148	0.0013022	0.00239296	0.00277102	0.00207862	0.00164875	0.00162705	0.00383098	0.00179017	0.00191829	0.00189869	0.00241467	0.00228585	0.00155214	0.00288094	0.00162915	0.00226064	0.00240067	0.00251268	0.00245177	0.00250428	0.00241817	0.00424125	0.00233065	0.00172226	0.00142542	0.00207512	0.0046053	0.00601532	0.00229425	0.00237336	0.00187208	0.0032982	0.00232575	0.00266671	0.00301466	0.0025953	0.000400461	0.00256519	0.00252598	0.00120488	0.00178667	0.00239366	0.00249868	0.00216753	0.00220884	0.00183778	0.00274092
ERR1135187_bin_47	0.0045094	0.00476351	0.00357838	0.00379947	0.00633699	0.00304647	0.00391611	0.00265058	0.00556174	0.00570171	0.00579539	0.00845566	0.00256229	0.00218328	0.00237242	0.0038271	0.00359596	0.00615969	0.00681112	0.00872126	0.00993726	0.0056608	0.00796898	0.0080849	0.00737964	0.0042962	0.00350875	0.0034384	0.010284	0.0121894	0.00855401	0.00479868	0.00259567	0.00272488	0.00677523	0.00203576	0.00235125	0.00228664	0.00103403	0.0150382	0.00463933	0.0022023	0.00592998	0.00796036	0.00394375	0.00511776	0.00261218	0.00609975	0.00945775
ERR1135187_bin_54	0.0168707	0.0145433	0.0286296	0.0237225	0.02344	0.0182919	0.0220187	0.0335778	0.0228455	0.0431627	0.0227603	0.0242795	0.0327678	0.0166981	0.0158484	0.0183797	0.0179785	0.0345906	0.0768687	0.0158964	0.0326339	0.0306414	0.0354189	0.0292136	0.0311128	0.0317248	0.024494	0.0164389	0.070584	0.0220544	0.0325701	0.0261074	0.0124991	0.00210424	0.0764092	0.00275334	0.00199757	0.00226078	0.000422303	0.0175882	0.0182967	0.0182504	0.00952221	0.00964999	0.0214574	0.0130153	0.0174455	0.0162245	0.0200587
ERR1135187_bin_70	0.00251177	0.00256124	0.00232627	0.00335597	0.00220455	0.00248183	0.00187911	0.00191556	0.0023536	0.00277603	0.00246816	0.00326484	0.00248964	0.00262632	0.00155432	0.00271419	0.00208088	0.00214532	0.0041175	0.00230023	0.00255147	0.00216094	0.00233082	0.00224946	0.00254952	0.00304354	0.00193183	0.00233473	0.00501182	0.0026836	0.00255538	0.00260224	0.00226508	0.00154716	0.00393981	0.00149639	0.00147165	0.0015081	0.000190059	0.00239591	0.0027181	0.00162526	0.00268295	0.0021655	0.00287626	0.00245644	0.00206005	0.00210431	0.00252218
ERR1135187_bin_84	0.00252422	0.00176163	0.000625127	0.00216509	0.00122757	0.000762936	0.00125335	0.00102687	0.00141418	0.000733725	0.00254484	0.00103615	0.00200288	0.00123513	0.0010389	0.0025201	0.00125988	0.000741286	0.00154855	0.00165406	0.00127431	0.000765686	0.00134407	0.0021589	0.000920679	0.00197607	0.000684924	0.00114681	0.00592307	0.00127259	0.00120764	0.00161316	0.0010798	0.00152072	0.00151075	0.00165509	0.00133892	0.00138772	0.00027665	0.00122207	0.0114385	0.00162072	0.00884456	0.0011121	0.00165956	0.00350057	0.00590107	0.00218124	0.00178637
ERR1135187_bin_93	0.00322585	0.00289409	0.00224918	0.00234543	0.00206757	0.00385472	0.00217089	0.00246864	0.00368531	0.00266115	0.00203228	0.00243912	0.003539	0.00297879	0.00298329	0.00234992	0.00172811	0.00140212	0.0016203	0.00126223	0.00161068	0.00212853	0.0017403	0.00244554	0.00191421	0.002982	0.00182629	0.00194052	0.00423846	0.0013341	0.00170116	0.00263484	0.0015356	0.0025912	0.00153367	0.0022665	0.00228511	0.00217538	0.000243848	0.00143421	0.00146373	0.00106908	0.00201688	0.00136619	0.00155742	0.00152918	0.00103956	0.001191	0.00140084
ERR1135188_bin_12	0.00365023	0.00539241	0.00158315	0.00153776	0.00173495	0.00189319	0.00116386	0.00154017	0.0019205	0.00299882	0.00290645	0.0102884	0.00211528	0.00193736	0.00369119	0.00150885	0.00240082	0.0186881	0.00405746	0.00472132	0.0098559	0.00232371	0.0105009	0.00227833	0.0086318	0.00222532	0.00243857	0.0169692	0.0174443	0.00173656	0.00243697	0.00479	0.00193897	0.00230403	0.00420244	0.0027446	0.00211769	0.00253938	0.000230122	0.00217913	0.00192612	0.00120443	0.00256508	0.00120403	0.00122129	0.00140001	0.00121929	0.00131607	0.00110242
ERR1135188_bin_29	0.00393291	0.00394048	0.00419511	0.00792192	0.00411002	0.00429658	0.00361589	0.00321566	0.00623089	0.0056044	0.00418754	0.0089499	0.00438797	0.00425687	0.0025129	0.00462117	0.00357051	0.0246192	0.0196186	0.00389321	0.00809966	0.00739753	0.00696958	0.00360832	0.00507434	0.00690907	0.00265787	0.00468546	0.0140034	0.00822256	0.00885851	0.00526027	0.00397829	0.0033581	0.0191931	0.00365118	0.00318856	0.00344823	0.000433629	0.0056126	0.00524452	0.0025482	0.00445478	0.00514934	0.00668784	0.00551868	0.00691852	0.00428398	0.00431675
ERR1135188_bin_33	0.00191362	0.00158999	0.00105978	0.00251519	0.00294837	0.00184664	0.0014986	0.00323381	0.00228858	0.00145102	0.00177591	0.00162129	0.00183099	0.00215024	0.00175275	0.00200251	0.00233678	0.00139093	0.00166448	0.00220846	0.00187481	0.00199563	0.00195869	0.0037997	0.00724197	0.00115869	0.00167825	0.0017421	0.00392114	0.00193616	0.0018648	0.00217278	0.0100914	0.00339094	0.0014504	0.00300032	0.00284696	0.00264477	0.000602193	0.00245948	0.00564008	0.000766826	0.00135525	0.00400878	0.00709173	0.00714995	0.0014842	0.0191825	0.00234054
ERR1135188_bin_61	0.00984494	0.00869996	0.0292166	0.0104507	0.00705739	0.00682046	0.00561245	0.00867623	0.0226626	0.0205645	0.00659169	0.0230369	0.0109868	0.006133	0.0166312	0.0120081	0.0138782	0.0143665	0.00472658	0.00512069	0.00754954	0.00703054	0.00814284	0.00847548	0.00377613	0.00589023	0.0079666	0.0138475	0.0291123	0.00199272	0.00936368	0.0100807	0.0251767	0.00254829	0.00476704	0.00245569	0.00237905	0.00277938	0.000220203	0.00546967	0.00484447	0.0158776	0.0154457	0.00231291	0.00608982	0.00244519	0.00778219	0.00229073	0.00423949
ERR1135188_bin_68	0.000852534	0.000890025	0.000909541	0.000930084	0.000865373	0.00154997	0.000616289	0.000753414	0.00165371	0.000839694	0.00138819	0.000955762	0.00113089	0.000838667	0.000933679	0.00129421	0.00123926	0.000607559	0.000973737	0.00109648	0.000764712	0.000952681	0.000825828	0.0010554	0.00111702	0.000841235	0.00070976	0.000841235	0.00181703	0.00154894	0.000579312	0.000832504	0.00120587	0.000888998	0.000975792	0.000901837	0.000782688	0.000802717	0.000369774	0.00102407	0.000752387	0.000424213	0.00213904	0.0021868	0.00116941	0.00162598	0.00100763	0.0040064	0.00100763
ERR1135188_bin_70	0.00682384	0.00805597	0.00964279	0.00385355	0.00784292	0.00746299	0.00535422	0.00620021	0.00333081	0.00508955	0.00738383	0.0105326	0.0041574	0.00574733	0.00626696	0.0047465	0.00860392	0.00184761	0.00401304	0.00671246	0.00845451	0.0072969	0.00836254	0.00643655	0.00716069	0.0102016	0.0168555	0.00531114	0.00685062	0.00447679	0.00429051	0.00952443	0.0025116	0.00204513	0.00404874	0.00180919	0.00192406	0.00249568	0.000240604	0.00566079	0.0045804	0.00926403	0.00357103	0.0116868	0.00937657	0.00734386	0.00592895	0.00500068	0.00572094
ERR1135189_bin_31	0.00772043	0.00691876	0.00739277	0.00905643	0.00849032	0.00763025	0.00778461	0.0111543	0.0149136	0.0179854	0.0126472	0.0157428	0.0148231	0.00937061	0.00647011	0.00891939	0.00853782	0.0118157	0.0196908	0.00807441	0.0107705	0.0180028	0.0113103	0.0107775	0.0111482	0.0159367	0.0120323	0.00980386	0.0299212	0.0182618	0.0118825	0.0101517	0.00607025	0.00222752	0.0194947	0.00224999	0.00206032	0.00217874	0.000241654	0.00539182	0.00781959	0.00751407	0.00938954	0.00615016	0.00901342	0.00504169	0.00693481	0.00528013	0.0119296
ERR1135189_bin_44	0.00286372	0.00264491	0.00274863	0.0042661	0.00293832	0.00292056	0.00358978	0.00303991	0.00491401	0.00370416	0.0035912	0.00378159	0.00348321	0.00323172	0.00379083	0.00360399	0.00295537	0.00511861	0.00519321	0.00611321	0.00517829	0.00401035	0.00451191	0.0036523	0.00372973	0.00383274	0.00271311	0.00325872	0.00791485	0.00444797	0.00535803	0.0040203	0.00310172	0.00555979	0.00545606	0.00291772	0.005363	0.00327932	0.000364448	0.00378941	0.00509091	0.00426752	0.00360328	0.00369989	0.00481952	0.00495237	0.00406718	0.00442311	0.00546033
ERR1135189_bin_5	0.0132696	0.0122227	0.0183131	0.0253887	0.0132773	0.0245818	0.0149445	0.0104195	0.0130252	0.0219167	0.0167785	0.0181199	0.0161373	0.0161284	0.0113497	0.0207107	0.0197761	0.02013	0.0167493	0.0153452	0.0126894	0.00976558	0.010049	0.01072	0.0167752	0.0259111	0.00788864	0.0350426	0.0246605	0.0241982	0.0170603	0.0159358	0.0131275	0.00325244	0.0169998	0.00371314	0.00299099	0.00303447	0.000556476	0.0198119	0.0201862	0.0117515	0.0186461	0.0147425	0.0241668	0.0189059	0.0139488	0.0152995	0.0173366
ERR1135189_bin_63	0.00281151	0.0034099	0.00173801	0.00180414	0.00258049	0.00310907	0.00211517	0.00237272	0.00277845	0.00258783	0.00243599	0.00232701	0.00296417	0.00218251	0.002716	0.00255681	0.00245599	0.00472341	0.00292539	0.00325928	0.00244742	0.00253967	0.00268824	0.00253763	0.00345194	0.00219231	0.00376583	0.00221068	0.00640142	0.00707572	0.00278702	0.00271886	0.00311111	0.00257395	0.00286253	0.00334622	0.00239477	0.00283886	0.000367358	0.0025911	0.00236415	0.00139923	0.00276784	0.00201394	0.00148331	0.00256987	0.00191189	0.00197802	0.00213231
ERR1135189_bin_8	0.00307375	0.00270126	0.00131677	0.00708791	0.00273706	0.00303311	0.00229394	0.00271964	0.00483363	0.00277769	0.00242456	0.00221364	0.00298184	0.00365909	0.0028222	0.0028638	0.00150253	0.00266546	0.00277479	0.00668736	0.00315212	0.00389806	0.00376358	0.00582919	0.00517129	0.00134289	0.00280478	0.00228524	0.00750297	0.00474462	0.00410317	0.00335336	0.00389032	0.00556893	0.00272642	0.00425217	0.00443502	0.00384582	0.000839791	0.00398223	0.00307375	0.00144351	0.00206561	0.0033998	0.00227169	0.003245	0.00226782	0.00371037	0.00370069
ERR1135190_bin_104	0.00180983	0.00168181	0.00107177	0.00776582	0.00185861	0.00102532	0.0020725	0.00169781	0.00806986	0.0050622	0.00128487	0.0109924	0.0015573	0.00176884	0.00147768	0.00267083	0.0018348	0.0242603	0.0190369	0.00779821	0.0103391	0.00718934	0.0088973	0.00315714	0.00178328	0.00322818	0.000921891	0.00350061	0.00660818	0.00556452	0.00838171	0.0068006	0.00327814	0.00166854	0.0188757	0.00143084	0.00150929	0.0015413	0.000226765	0.00338274	0.00403493	0.0021248	0.00207874	0.00274655	0.00192379	0.00384173	0.00234063	0.00359623	0.00147261
ERR1135190_bin_27	0.00387166	0.00433017	0.0045651	0.00205503	0.00508114	0.00489373	0.00381543	0.00315948	0.00982494	0.00525025	0.00237626	0.00256236	0.00393747	0.00208947	0.00547297	0.00517398	0.00394575	0.00397583	0.00226163	0.00393399	0.0106757	0.0313224	0.0122491	0.00657088	0.00806541	0.0114868	0.00674217	0.00677965	0.00799916	0.00201842	0.00788453	0.00644405	0.00903692	0.00219843	0.00228734	0.00195523	0.00198312	0.00213174	0.000223155	0.0026674	0.00432407	0.00377403	0.00307057	0.00211387	0.00215092	0.00216313	0.00235228	0.00207029	0.00331203
ERR1135190_bin_32	0.00179441	0.00187877	0.00272179	0.00214745	0.00239601	0.00197937	0.00116296	0.00161724	0.00184178	0.00292427	0.00102213	0.0025907	0.00339672	0.0025868	0.00135116	0.00135116	0.00231813	0.000957234	0.00301512	0.00174314	0.0013239	0.00121358	0.00130249	0.00211111	0.00448699	0.00108703	0.00535791	0.00144461	0.00724383	0.00126485	0.00183919	0.00345772	0.00256214	0.00272763	0.00299176	0.0030294	0.00223766	0.00237459	0.000392628	0.00265235	0.00326758	0.000868325	0.00124278	0.00136284	0.00223636	0.00152898	0.00134078	0.00160556	0.00215913
ERR1135190_bin_34	0.00254372	0.00230132	0.00170939	0.00281328	0.00242101	0.00280523	0.00248941	0.00180344	0.00371651	0.00328501	0.00225404	0.00246124	0.00249997	0.00258446	0.00254724	0.00267699	0.00192464	0.00432151	0.00443919	0.0224479	0.00423551	0.00440549	0.00381457	0.00417818	0.00249997	0.00225907	0.00297421	0.00246979	0.00703069	0.00250148	0.00523178	0.00583678	0.00275293	0.00311905	0.00439745	0.00239989	0.00253064	0.00242956	0.000477262	0.00381105	0.00367527	0.00218012	0.00229327	0.00291688	0.00371349	0.00378541	0.00329356	0.0034741	0.002765
ERR1135190_bin_4	0.0053465	0.00435867	0.00332604	0.00412608	0.00497127	0.00354871	0.00455603	0.00287625	0.0047274	0.00442263	0.0419408	0.00235121	0.00444555	0.0193864	0.00617322	0.00963573	0.00272404	0.0228363	0.00897867	0.0113463	0.0252808	0.00899577	0.0211763	0.0132511	0.00669518	0.00255815	0.00449617	0.00631893	0.0152312	0.00378985	0.01551	0.00590061	0.0152733	0.00288788	0.010037	0.00202319	0.00233103	0.00240218	0.0003848	0.0136103	0.00893317	0.00541662	0.00422322	0.00626249	0.0378972	0.00563963	0.00491586	0.0130538	0.00546587
ERR1135190_bin_41	0.00301334	0.00308639	0.0014034	0.00400265	0.00373671	0.00401118	0.00195473	0.00155156	0.0066391	0.00302426	0.00270883	0.001443	0.00257228	0.00554636	0.00358412	0.00291161	0.00201549	0.00454851	0.00371316	0.015673	0.0218283	0.00639229	0.0176803	0.00455534	0.00215068	0.000973949	0.00256101	0.00208855	0.00492676	0.00455739	0.0266943	0.00261836	0.00267196	0.00307922	0.0040064	0.00137882	0.00199194	0.00140204	0.000243402	0.00312224	0.00561531	0.00208547	0.00195814	0.00254121	0.003169	0.00314613	0.00259447	0.00466321	0.00361348
ERR1135190_bin_63	0.000682964	0.000648383	0.000462514	0.00105903	0.00057984	0.000770033	0.000590338	0.000649619	0.00129677	0.000812641	0.000598983	0.00106952	0.000676171	0.00109608	0.000511914	0.000710134	0.000447076	0.000712604	0.00175125	0.00112633	0.000927497	0.000812641	0.000878714	0.00114239	0.000710752	0.00058478	0.000548965	0.000811406	0.00210076	0.000892917	0.00108373	0.00107693	0.000632328	0.00129244	0.00173643	0.00160552	0.00103	0.00122143	0.00022045	0.000871921	0.000794733	0.000407555	0.000654559	0.000845986	0.00079535	0.000957755	0.000618743	0.000673084	0.000767563
ERR1135190_bin_64	0.00197309	0.00177227	0.00137376	0.00297721	0.00190029	0.0016957	0.0015432	0.0018846	0.0021645	0.00227433	0.00199568	0.00294081	0.00243875	0.00203961	0.00144216	0.00212622	0.00134175	0.00305879	0.00448966	0.00428445	0.00295022	0.00247703	0.00278831	0.00263267	0.00285044	0.00183879	0.00148609	0.00239733	0.00692277	0.00257619	0.00310398	0.00286299	0.00171139	0.00267346	0.00454677	0.00209108	0.00229504	0.00205907	0.000325711	0.00210928	0.00228123	0.00102169	0.00136372	0.00201012	0.0019392	0.00266405	0.00160094	0.00191661	0.00240926
ERR1135190_bin_88	0.0210455	0.0169561	0.0368832	0.0617213	0.022348	0.0538235	0.0163071	0.0161799	0.0102514	0.0168036	0.0157053	0.0172382	0.0149082	0.0245424	0.0218749	0.0306211	0.0218183	0.0131522	0.0225032	0.0123443	0.0239545	0.012043	0.0156939	0.0157332	0.020794	0.042396	0.00851317	0.0180752	0.0223646	0.0149475	0.00907762	0.0135287	0.0337242	0.0023805	0.0239281	0.00281054	0.00214604	0.00227818	0.000505172	0.0220879	0.0474647	0.0223997	0.0351865	0.0175561	0.0495733	0.0228215	0.0327377	0.0192656	0.00937891
ERR1135190_bin_91	0.000799296	0.000715362	0.000411992	0.0100782	0.000850864	0.00440847	0.000885425	0.000565597	0.000802588	0.000517321	0.000768027	0.000433935	0.000588638	0.000808074	0.000809171	0.000731271	0.000471239	0.000573826	0.000975394	0.00101105	0.000903529	0.000724688	0.000918889	0.00189648	0.00108895	0.000352744	0.000593575	0.000515675	0.00142743	0.00633183	0.00126121	0.000808074	0.00484186	0.000776256	0.00106536	0.000484405	0.000600158	0.000576569	8.00942e-05	0.000825629	0.00489617	0.00109718	0.000673121	0.00285816	0.00432893	0.00188551	0.00149381	0.00127876	0.00080972
ERR1135191_bin_13	0.00505404	0.00488233	0.00359616	0.0154356	0.00408593	0.00514828	0.00373074	0.00366612	0.0103705	0.00553952	0.00256022	0.023843	0.00330344	0.00322919	0.00345694	0.0258756	0.00411127	0.160412	0.158844	0.00716126	0.0218611	0.0122442	0.0189143	0.0048884	0.0367266	0.012019	0.00391172	0.00332807	0.0307894	0.159125	0.0964522	0.00906286	0.00576192	0.0134665	0.158315	0.00658082	0.0102651	0.0126501	0.000947409	0.0044968	0.00327274	0.00393064	0.00308747	0.00598324	0.00301072	0.0034241	0.00504761	0.00254772	0.00429583
ERR1135191_bin_2	0.00347826	0.00310422	0.00229275	0.00358049	0.00293647	0.0036357	0.00331141	0.00264737	0.00449722	0.00328745	0.00301958	0.00254696	0.00333689	0.00362326	0.00313122	0.00343306	0.00256698	0.00416475	0.00410013	0.00564602	0.00578587	0.00520555	0.00547372	0.00442229	0.00370668	0.00196755	0.00274293	0.00319037	0.00788295	0.00829643	0.00716734	0.00419023	0.00420448	0.00407101	0.00415534	0.0032565	0.00332142	0.00314487	0.00063856	0.00552316	0.00450116	0.00330504	0.00324922	0.00343912	0.00410134	0.00413744	0.00408284	0.0037628	0.00492404
ERR1135191_bin_22	0.00446252	0.00486204	0.00616672	0.0128318	0.00593895	0.00875969	0.00482013	0.00691792	0.0223167	0.00830596	0.00887722	0.00291914	0.0123303	0.0032567	0.00717439	0.00343162	0.00410902	0.00777753	0.018281	0.00734157	0.00549206	0.00721721	0.00617765	0.0183025	0.00703863	0.00179941	0.0149624	0.00195292	0.0161582	0.0208562	0.00672066	0.00272462	0.0208426	0.00366031	0.0216571	0.00264718	0.00281709	0.00242806	0.000610431	0.0118214	0.00811828	0.00148645	0.00394548	0.00626466	0.00781488	0.00779712	0.00419694	0.016995	0.0147838
ERR1135191_bin_23	0.0136606	0.0139741	0.0148743	0.00764284	0.00874876	0.00839297	0.00955995	0.0196531	0.0190193	0.0172676	0.00689885	0.0096483	0.0163885	0.00590141	0.0211332	0.00917857	0.0164997	0.0836435	0.01194	0.00955347	0.0120679	0.0145008	0.0127764	0.0110421	0.00557735	0.014116	0.0205083	0.00941327	0.0232359	0.00474637	0.00950264	0.0137899	0.00909091	0.00291864	0.0122149	0.00309841	0.0025475	0.00348354	0.000309398	0.0120273	0.0156882	0.0181634	0.00748251	0.00364353	0.016746	0.0109125	0.0189149	0.00893911	0.0145833
ERR1135191_bin_26	0.00161151	0.00142738	0.00106825	0.00552446	0.00195236	0.00118019	0.0019944	0.00176777	0.00262721	0.00344188	0.00141641	0.00452977	0.00161608	0.00185733	0.00137986	0.00303889	0.00147901	0.0208852	0.0145091	0.0073891	0.0102027	0.00535906	0.0086031	0.00224661	0.00210634	0.00276794	0.00104906	0.00301056	0.00662789	0.00568758	0.0075714	0.0048656	0.00205928	0.00184271	0.0141367	0.00157222	0.00160648	0.00163299	0.000187789	0.00384259	0.00426705	0.00216574	0.00221234	0.00388462	0.00218813	0.00412633	0.00235764	0.00435432	0.00157998
ERR1135191_bin_33	0.00348288	0.00373	0.00109749	0.00666995	0.0222288	0.00287309	0.0107394	0.0135107	0.0101259	0.00433253	0.0229905	0.00320015	0.00279241	0.00308314	0.00227201	0.0130448	0.00125956	0.0113942	0.00438704	0.00160625	0.00149651	0.00370747	0.00153648	0.017985	0.0344865	0.00102553	0.001426	0.00102699	0.0150552	0.214095	0.0055165	0.0023069	0.00839395	0.00233525	0.00433616	0.00145144	0.0020249	0.00491325	0.000258018	0.00675862	0.00302862	0.000981923	0.00113383	0.016197	0.00319434	0.0106834	0.00820789	0.0126465	0.0160342
ERR1135191_bin_44	0.00495484	0.00591138	0.0017868	0.00632684	0.00727119	0.00321453	0.00496407	0.00324585	0.00546229	0.000872793	0.00323926	0.000731339	0.00452223	0.00228832	0.00518202	0.00559847	0.00268103	0.00133112	0.000945333	0.00300053	0.00364845	0.0014574	0.00380936	0.00601459	0.00477283	0.000590545	0.00202256	0.00143003	0.00300086	0.00953214	0.00271928	0.00143795	0.0104023	0.00204036	0.000970063	0.00132024	0.00156489	0.00138552	0.000325113	0.0091602	0.015031	0.00266685	0.00434451	0.0089162	0.0021495	0.0117743	0.00652534	0.0114033	0.00225831
ERR1135191_bin_69	0.00116353	0.00112446	0.00109867	0.00180194	0.00120103	0.00124636	0.001051	0.00109945	0.00175037	0.00166129	0.00144405	0.00207778	0.00136122	0.00140342	0.00118931	0.00132059	0.000992396	0.00186367	0.00204184	0.00250678	0.00196526	0.00150032	0.00196838	0.00193322	0.00144874	0.00130731	0.0010932	0.00132215	0.00340853	0.00185586	0.00203637	0.00168551	0.00135341	0.00209966	0.00193556	0.00146046	0.00203168	0.00181054	0.000713431	0.00145812	0.00188555	0.000940823	0.00102834	0.00150813	0.00150344	0.00173005	0.00136982	0.00158549	0.00171755
ERR1135191_bin_71	0.00170401	0.00193839	0.00222538	0.00484019	0.00429132	0.00308635	0.00164382	0.00157128	0.00196788	0.00595706	0.00203525	0.00166853	0.00364519	0.00188697	0.00259528	0.00197506	0.00180326	0.00791498	0.00308516	0.00247968	0.00291137	0.00549947	0.00299069	0.00155733	0.00242587	0.00316328	0.00241192	0.00493226	0.00781214	0.00454004	0.00323224	0.00263554	0.00318999	0.00121613	0.00328485	0.00127352	0.00113322	0.00123207	9.28735e-05	0.00155892	0.002219	0.00128628	0.00200854	0.00257375	0.00283683	0.0016203	0.00355749	0.00178214	0.00140387
ERR1135192_bin_10	0.00228939	0.00260744	0.00220182	0.00908678	0.00471761	0.00506515	0.00306114	0.00509192	0.00870612	0.00315052	0.00192507	0.00370994	0.00366366	0.00109751	0.00216054	0.00270226	0.00183115	0.00452524	0.011981	0.00174812	0.00206345	0.00154894	0.00207025	0.00579425	0.00307566	0.00208613	0.00367455	0.00119959	0.00842573	0.01913	0.00240009	0.00122908	0.0113911	0.00126856	0.0121996	0.00113108	0.00111203	0.0010839	0.000181028	0.00628108	0.00632009	0.000874741	0.00177353	0.00465137	0.00504383	0.00484283	0.00442044	0.00373534	0.00305751
ERR1135192_bin_11	0.00262997	0.00245378	0.00161378	0.00304801	0.00246332	0.00321298	0.00236737	0.00202733	0.00366188	0.00314059	0.00221979	0.00292512	0.0026642	0.00275005	0.00275679	0.00266196	0.00180344	0.00468592	0.00478187	0.0180507	0.00413771	0.00442332	0.00375895	0.00453105	0.00279775	0.00224224	0.00275286	0.00256208	0.00692704	0.00236344	0.00492776	0.00664592	0.00268777	0.0033757	0.00471005	0.00340713	0.00287518	0.00303118	0.000684568	0.00396151	0.00360857	0.00241619	0.00229386	0.00351711	0.00377242	0.00386781	0.00331398	0.00341554	0.00287406
ERR1135192_bin_18	0.00373837	0.00389971	0.00230266	0.0035203	0.00222749	0.0021704	0.0029746	0.00197716	0.00754447	0.0032728	0.00426599	0.00271043	0.00263455	0.00298736	0.00302779	0.00403161	0.00322706	0.00978543	0.00695586	0.00567404	0.0163353	0.00912485	0.012626	0.0063403	0.00173994	0.00179561	0.00425358	0.0030675	0.00934398	0.00398339	0.0144659	0.00578857	0.00881707	0.00154776	0.00708918	0.00115736	0.00118785	0.00108077	0.000203885	0.0101212	0.019678	0.0037717	0.0107758	0.00652646	0.00774871	0.00787033	0.00354335	0.00705585	0.00900677
ERR1135192_bin_2	0.00388697	0.00365242	0.00290245	0.00331852	0.00328603	0.00429396	0.00473726	0.00280118	0.00478025	0.0040661	0.00329559	0.00274911	0.00394286	0.00405225	0.00412868	0.00353395	0.00268414	0.00455669	0.00370544	0.00663321	0.00620138	0.00578483	0.00533724	0.00530189	0.0036037	0.00252889	0.00408807	0.00313938	0.00775865	0.00363188	0.00649802	0.0050597	0.00407804	0.00423998	0.0038478	0.00313269	0.00357074	0.00308492	0.000554121	0.00850432	0.00630313	0.00567735	0.00537975	0.0052608	0.00643783	0.00561334	0.0057213	0.00679132	0.00723319
ERR1135192_bin_41	0.00618126	0.00673881	0.00430807	0.00526445	0.00662104	0.00841005	0.00732119	0.00845237	0.00705392	0.0125843	0.00793439	0.00887329	0.00366312	0.00649454	0.00877853	0.00587857	0.00596138	0.00570653	0.0170708	0.00407208	0.00938115	0.0373843	0.0102635	0.0100597	0.0183474	0.0233606	0.00350856	0.00619001	0.0306303	0.023466	0.006144	0.00792243	0.00737133	0.00537209	0.0167451	0.00734833	0.00485595	0.00639885	0.000744309	0.00573137	0.00401642	0.00663208	0.00886869	0.00325371	0.00412406	0.00326659	0.00794865	0.00352466	0.00657366
ERR1135192_bin_68	0.00505654	0.00521865	0.00398421	0.0103514	0.00535929	0.0119257	0.00505497	0.0035459	0.0111303	0.00929857	0.00485496	0.00722463	0.00439048	0.00437876	0.0039053	0.0071422	0.00412953	0.00882706	0.01948	0.00801334	0.0195335	0.0148266	0.0158439	0.00669764	0.00631169	0.00688164	0.0031033	0.00434829	0.0236177	0.0133051	0.0337246	0.00606714	0.0231294	0.00375412	0.0197035	0.00250366	0.00294118	0.00240717	0.000454323	0.0157177	0.00787466	0.0047198	0.00926771	0.00699922	0.0177045	0.00590971	0.00873409	0.00598823	0.0148633
ERR1135192_bin_7	0.00899748	0.00552377	0.00519736	0.00800682	0.00429876	0.00341029	0.00634044	0.00388426	0.00312265	0.0203225	0.00518855	0.00654571	0.0112431	0.00412741	0.00766588	0.0192711	0.00453662	0.0162682	0.00349574	0.0077368	0.00527357	0.00356622	0.00585281	0.0224201	0.00312132	0.00295922	0.010992	0.002476	0.00688445	0.00379263	0.00289491	0.00515596	0.00908118	0.00367634	0.00337285	0.0033821	0.00338166	0.00390628	0.000370894	0.00248834	0.00210335	0.00296143	0.00209454	0.0129108	0.00314996	0.00455821	0.00269625	0.00151177	0.00416881
ERR1135192_bin_82	0.0102344	0.0107	0.00894243	0.0112406	0.0122512	0.00872635	0.0114305	0.00702357	0.00563724	0.00961322	0.0274642	0.0150529	0.0289368	0.0114039	0.00598836	0.0114587	0.0151078	0.0186637	0.0191644	0.0137706	0.0208623	0.00825833	0.0175869	0.0123028	0.0100764	0.0117377	0.0189858	0.014464	0.0292774	0.0224824	0.0207494	0.01302	0.0119711	0.00450528	0.0205479	0.00452059	0.00408522	0.00372806	0.000773185	0.0420056	0.0437394	0.0175813	0.0374757	0.0201375	0.0374233	0.0378772	0.0323279	0.0209889	0.0209599
ERR1135192_bin_89	0.00317723	0.00282306	0.00197635	0.00505342	0.00277246	0.00348597	0.00293251	0.00288708	0.00464142	0.00315142	0.00283235	0.00260519	0.00322783	0.00369868	0.0030843	0.00407764	0.00230367	0.00335483	0.00364396	0.00682532	0.00420051	0.00439154	0.00445453	0.00523102	0.00472816	0.00268469	0.00265372	0.00314109	0.00885639	0.00504516	0.00492848	0.00423149	0.00388971	0.00781866	0.00356342	0.0052145	0.00633588	0.00493467	0.000915894	0.00404046	0.00357684	0.0021271	0.00245856	0.00367287	0.00329082	0.00394237	0.00286643	0.003804	0.00420568
ERR1135192_bin_90	0.00249827	0.00259438	0.00146761	0.00414554	0.00187721	0.00189422	0.00168498	0.00175374	0.00262987	0.00223875	0.00168054	0.00219513	0.0070778	0.00217221	0.0017944	0.00216408	0.00133675	0.00271416	0.00483757	0.00321396	0.00275926	0.00249013	0.00291452	0.00296849	0.00227498	0.00149792	0.00184024	0.00191048	0.00610556	0.00320361	0.00241842	0.0026831	0.0408077	0.00310158	0.00461577	0.00235409	0.00269863	0.00225798	0.000503498	0.0023186	0.00215816	0.000848775	0.00130569	0.00202804	0.00173821	0.00236444	0.00164284	0.00229716	0.00234448
ERR1135192_bin_94	0.00125698	0.00107768	0.000947283	0.00358914	0.0012783	0.00104759	0.000942895	0.000966718	0.00316534	0.00143315	0.00119366	0.00168894	0.00123003	0.00115605	0.000978002	0.00146638	0.000898383	0.00411827	0.00369635	0.00175288	0.00167389	0.00142876	0.00180554	0.00179677	0.00266631	0.00107079	0.00101123	0.00115417	0.00444615	0.00670245	0.00175163	0.00164129	0.00200177	0.00160242	0.00371327	0.00111154	0.00139491	0.00134162	0.000113473	0.00139428	0.0013504	0.000587428	0.00097236	0.00120119	0.00125886	0.00200365	0.00181495	0.00156042	0.00184755
ERR1135193_bin_102	0.00400374	0.00391747	0.00162597	0.00359549	0.00330259	0.00259844	0.00350622	0.00250967	0.0202945	0.00213954	0.00239933	0.00188827	0.00279554	0.00365918	0.00312305	0.00451079	0.00274539	0.00190633	0.00148353	0.00375297	0.00478513	0.00684191	0.00648332	0.00436484	0.00232059	0.00115102	0.00947496	0.00213051	0.0044506	0.00249162	0.00274489	0.00477911	0.00321733	0.00473748	0.00136918	0.00472243	0.00383422	0.00363461	0.000770355	0.00645022	0.00296757	0.00343049	0.00220524	0.00266565	0.00215158	0.00369479	0.00209992	0.00219772	0.00276946
ERR1135193_bin_27	0.00310107	0.00287478	0.0115014	0.00360994	0.00853428	0.00188519	0.00183734	0.00198764	0.00517089	0.00416779	0.00626688	0.00274813	0.00391392	0.00246048	0.00396627	0.00244472	0.00138363	0.00237267	0.00892551	0.00298793	0.00889173	0.00387451	0.00774846	0.00309488	0.00347541	0.00492152	0.0200993	0.00671271	0.0115549	0.0204866	0.00321309	0.0026226	0.0113139	0.00238899	0.00900488	0.00220605	0.00213174	0.00215989	0.000349567	0.00583175	0.0106677	0.00140502	0.00283538	0.0225502	0.00461249	0.00888779	0.00245091	0.00645264	0.00410193
ERR1135193_bin_58	0.00624319	0.00627487	0.0025459	0.00553988	0.00805318	0.00671549	0.00692881	0.00380162	0.00727907	0.00379976	0.00422734	0.00279835	0.00625996	0.00619662	0.00821434	0.0055641	0.00277227	0.00295485	0.00277134	0.0162004	0.00618451	0.0071235	0.00646956	0.0104761	0.00639876	0.00228321	0.00476111	0.0029828	0.0080243	0.0083224	0.00834103	0.00462324	0.00890927	0.00847051	0.002844	0.00518496	0.00678256	0.00495673	0.00119796	0.00750078	0.00636429	0.00307968	0.0036386	0.00505641	0.00410996	0.00478626	0.00433819	0.00581934	0.00744861
ERR1135193_bin_97	0.00042227	0.000431641	0.000353746	0.000530034	0.000313921	0.000381859	0.00034379	0.000384201	0.00173769	0.000327977	0.000424027	0.000305721	0.000395329	0.000603243	0.000497822	0.00041817	0.000233683	0.000234855	0.000280537	0.00053062	0.000447454	0.000460339	0.00046151	0.000662982	0.000514221	0.000168674	0.00082697	0.000316263	0.000641312	0.00161646	0.000371317	0.00042637	0.000582159	0.00119477	0.000216113	0.000528863	0.000979831	0.000597972	0.000127677	0.000477909	0.000490208	0.000217285	0.00106124	0.000768988	0.000363703	0.000481423	0.000788316	0.000371317	0.000672352
ERR1135194_bin_3	0.00201561	0.00193538	0.00178889	0.00332571	0.00199905	0.00190484	0.00174076	0.00193176	0.00429366	0.00238882	0.00212069	0.00272579	0.00186964	0.00194884	0.00139085	0.00354207	0.00173196	0.00241056	0.0124208	0.00293853	0.0025441	0.00190588	0.00235724	0.00185981	0.00225424	0.00222784	0.00160721	0.00261398	0.0048501	0.00249027	0.00415131	0.00246594	0.00226045	0.00160514	0.0133401	0.00146279	0.00143277	0.0016129	0.000222059	0.0024882	0.00309485	0.00133235	0.00357779	0.0030612	0.00420825	0.00723633	0.00234378	0.00573678	0.00348099
ERR1135194_bin_34	0.018462	0.0166815	0.0125203	0.0746442	0.0252589	0.0161833	0.0122967	0.0119187	0.0235129	0.0221266	0.0176914	0.0226828	0.0121098	0.0168883	0.00845933	0.0196908	0.0148917	0.0575257	0.0259926	0.0312011	0.0463565	0.0252367	0.036421	0.0118201	0.0180445	0.0225257	0.0105995	0.0188092	0.0460268	0.0432676	0.0258892	0.0125062	0.0234983	0.0033976	0.0266246	0.0043285	0.0029974	0.00337431	0.000819344	0.0996041	0.0456504	0.00982725	0.0299264	0.0251105	0.0365206	0.0366598	0.0364156	0.0508502	0.0168428
ERR1135194_bin_39	0.00246061	0.00217741	0.00147681	0.00259372	0.00218234	0.00229518	0.00195173	0.00167839	0.0031541	0.00253566	0.00195008	0.00221466	0.00251868	0.00262002	0.00205361	0.00221904	0.00160663	0.0030188	0.00340169	0.00587983	0.00380321	0.0041138	0.0036208	0.00349701	0.00247869	0.00180876	0.00200377	0.00215167	0.00606882	0.00267315	0.00429402	0.00389743	0.00228697	0.00320449	0.00340827	0.00226286	0.00263207	0.00225958	0.00051491	0.00308343	0.00307412	0.00142805	0.00200377	0.00246664	0.00281502	0.00320833	0.00241296	0.00332993	0.0028835
ERR1135194_bin_48	0.00677349	0.00833739	0.0132528	0.00422096	0.00209072	0.00495271	0.00248464	0.00316349	0.00187496	0.00942609	0.00492658	0.00201136	0.00772898	0.00459226	0.00510665	0.00610038	0.00383565	0.00666545	0.0182023	0.00564654	0.00557388	0.00659119	0.00574407	0.00412854	0.00359534	0.00477233	0.00203112	0.00279252	0.0195613	0.00365621	0.0171497	0.00531572	0.00501391	0.000821309	0.0194788	0.00109349	0.000767766	0.000853499	0.000237756	0.0046509	0.00786475	0.0103717	0.00535684	0.00217104	0.0109345	0.00451577	0.00294231	0.00684902	0.00296079
ERR1135194_bin_5	0.00338275	0.00324336	0.00216184	0.00503267	0.00311478	0.00304628	0.0029886	0.00279994	0.00568399	0.00351975	0.00297418	0.00292491	0.00350292	0.00347048	0.0031268	0.00360387	0.00236733	0.00408214	0.00383819	0.00714404	0.00425278	0.00427801	0.00453878	0.00492092	0.00471663	0.00273384	0.00283599	0.00296937	0.00890452	0.00521653	0.00578854	0.00402085	0.00525258	0.00496298	0.00395836	0.00300422	0.00421432	0.00311838	0.000682559	0.00382858	0.00406051	0.00257522	0.00313881	0.00361468	0.00383579	0.00387304	0.00319649	0.00443904	0.00491371
ERR1135194_bin_51	0.00522312	0.00521225	0.00866999	0.0178373	0.00556263	0.00677853	0.00431369	0.00525311	0.0156376	0.00775621	0.00346643	0.00443454	0.00759319	0.00389897	0.00867477	0.00723542	0.00446845	0.0236464	0.0285622	0.0033947	0.00894646	0.0431965	0.0101354	0.00856391	0.00670637	0.00247441	0.00661291	0.00611603	0.0101558	0.0130871	0.00716847	0.00499272	0.0138901	0.00345252	0.0309418	0.00296564	0.00293955	0.00272046	0.000450366	0.00960593	0.00971548	0.00262743	0.00541048	0.00508705	0.00756494	0.00864042	0.0112957	0.0112844	0.00860173
ERR1135194_bin_53	0.00279531	0.0025156	0.00209266	0.00298208	0.00224217	0.00333542	0.00229156	0.00210928	0.00390427	0.00218246	0.00253804	0.00179814	0.00281102	0.00379966	0.00281461	0.00307457	0.00162079	0.00173079	0.0017914	0.00393884	0.00282135	0.00350334	0.00308175	0.00497013	0.00269698	0.00135635	0.00277241	0.0021205	0.0052687	0.00927219	0.0027751	0.00402639	0.00264535	0.0217536	0.00167242	0.010506	0.0208714	0.0166614	0.00193642	0.00403806	0.00318008	0.00199209	0.00259327	0.00301126	0.00259192	0.00305436	0.0024285	0.00270192	0.00350379
ERR1135194_bin_56	0.00540213	0.00459524	0.00177113	0.005346	0.00582668	0.00249406	0.00450361	0.00412607	0.00483318	0.00382768	0.0124554	0.00461011	0.00703317	0.00593605	0.00298913	0.00514883	0.00456501	0.00883356	0.0104833	0.00722842	0.00764673	0.00567269	0.00710657	0.00476842	0.00609916	0.00300161	0.00366122	0.00427143	0.0142083	0.0103437	0.00985105	0.0057528	0.00380274	0.00390492	0.0109472	0.00355041	0.00333405	0.00331342	0.00054736	0.0155866	0.0149337	0.00499053	0.0103149	0.00748171	0.00612123	0.0129827	0.00703797	0.00732628	0.00946775
ERR1135194_bin_68	0.000478309	0.000480551	0.000967454	0.000402452	0.000437204	0.000438325	0.000394979	0.000458878	0.000632638	0.000945407	0.000477188	0.000457383	0.000521282	0.00088375	0.000550803	0.000528382	0.000527261	0.0058675	0.000732037	0.000672622	0.000811257	0.0046097	0.000860209	0.00051194	0.000384142	0.00211353	0.000573597	0.000573971	0.00103397	0.000319869	0.00115579	0.00310901	0.000344532	0.000709242	0.000750721	0.000561266	0.000657301	0.000635254	5.71729e-05	0.000420015	0.000449536	0.000452899	0.00117709	0.000384889	0.000396847	0.000375547	0.000483167	0.000373679	0.000541087
ERR1135195_bin_12	0.00107238	0.00102572	0.000694888	0.00136362	0.00156226	0.000965633	0.000844045	0.000882218	0.00179625	0.000903425	0.000956443	0.000854649	0.00114731	0.00132403	0.000680043	0.00117558	0.000735182	0.000738716	0.000962805	0.00100805	0.00101441	0.00125688	0.000969875	0.00181321	0.0010342	0.000736596	0.000716802	0.00103067	0.00233137	0.00163931	0.00096634	0.0013509	0.000822131	0.00176585	0.000858183	0.0017404	0.00155873	0.00160892	0.000231158	0.00141098	0.00176373	0.000547852	0.000914029	0.00106743	0.00107167	0.00181958	0.000846873	0.000776889	0.00105541
ERR1135195_bin_18	0.0487318	0.0325409	0.0263033	0.030872	0.0333567	0.029906	0.0242813	0.0404719	0.017906	0.0772165	0.0189705	0.0366427	0.0249647	0.0134708	0.111737	0.0346082	0.0328169	0.0240003	0.0167874	0.0409814	0.0315242	0.0260735	0.0340732	0.0489825	0.0246288	0.0659032	0.0841486	0.0226831	0.0677997	0.0127813	0.0895626	0.0432104	0.0330089	0.00528715	0.0176063	0.00617975	0.00484113	0.0062571	0.000624931	0.0149978	0.0162351	0.067586	0.0241686	0.0157883	0.068741	0.00982861	0.0752677	0.00789038	0.0191272
ERR1135195_bin_19	0.00327184	0.0030075	0.00165191	0.00506957	0.00263215	0.00313355	0.00262086	0.00265002	0.00496891	0.00296799	0.00241014	0.00254654	0.00311662	0.00398773	0.0029266	0.00330383	0.00182595	0.00262933	0.00296893	0.00610625	0.00371774	0.00355312	0.00375255	0.00558979	0.00434145	0.00174222	0.00246376	0.00277796	0.00793784	0.00450607	0.00414295	0.00394446	0.0038645	0.00607144	0.0027187	0.00462084	0.00485132	0.00416365	0.00116368	0.00370175	0.00329254	0.00149293	0.00209311	0.0037328	0.00261239	0.00354465	0.00247693	0.00351079	0.0035597
ERR1135195_bin_36	0.00234823	0.00203271	0.00163223	0.00422378	0.0025697	0.00199326	0.00201572	0.00220928	0.00223416	0.00212676	0.001773	0.00197324	0.00286278	0.00189375	0.00396226	0.00449562	0.00156609	0.00198477	0.00224265	0.00308364	0.0023452	0.00207457	0.00263159	0.00348412	0.00543066	0.00120627	0.00276994	0.00229665	0.0194005	0.00783047	0.0025333	0.00493735	0.00326082	0.00263524	0.00231728	0.00187312	0.0021395	0.00197627	0.000364067	0.00215285	0.00476988	0.000777282	0.00233245	0.00206244	0.00133066	0.00614241	0.0119493	0.00257638	0.002614
ERR1135195_bin_54	0.00219469	0.00241862	0.00237518	0.00415871	0.00653696	0.00402411	0.00125	0.00160181	0.00179577	0.00104075	0.00162017	0.00161282	0.00177619	0.00227545	0.00187408	0.00185512	0.00172357	0.00135218	0.00150453	0.000978341	0.00105543	0.00152166	0.00114599	0.00869493	0.00359826	0.000948972	0.00195423	0.00113497	0.00262115	0.00186062	0.00111417	0.00131241	0.00429209	0.00163424	0.00131547	0.00179332	0.00143172	0.0015547	0.000233725	0.00160671	0.0017615	0.000822932	0.00121329	0.00319383	0.00141581	0.00233113	0.00553292	0.00207171	0.00133382
ERR1135195_bin_55	0.00865412	0.0098685	0.0120583	0.00851426	0.00764183	0.00736927	0.00751163	0.00883583	0.0120855	0.0132988	0.0102147	0.00823883	0.0123928	0.00674938	0.00847563	0.0079144	0.00678837	0.00568058	0.00941494	0.0062554	0.00613092	0.0101643	0.0066156	0.00879863	0.0114781	0.0110603	0.0102562	0.00820843	0.0186478	0.0132509	0.00518982	0.0115368	0.00935162	0.00501562	0.00934984	0.00636199	0.00500203	0.00571671	0.000449267	0.00563015	0.00705271	0.00629582	0.00908443	0.0047799	0.00550281	0.00357983	0.00652725	0.00356838	0.00903971
ERR1135195_bin_61	0.00282251	0.00229258	0.00583013	0.00280837	0.00268449	0.00165949	0.00115548	0.00204293	0.00300669	0.00383478	0.00226714	0.0008785	0.00367887	0.00508258	0.00326482	0.00258086	0.00241505	0.00216304	0.00425025	0.00136745	0.00235994	0.00274525	0.00263456	0.00379286	0.00286066	0.000947744	0.00610051	0.00261383	0.00510001	0.00754097	0.00352907	0.0020156	0.00555269	0.00133589	0.00475615	0.000894516	0.000937381	0.000877558	0.00016675	0.00402367	0.00349563	0.00108529	0.0041518	0.00169765	0.00239762	0.00317296	0.00429358	0.00527289	0.00257332
ERR1135195_bin_69	0.0022126	0.00231608	0.00364863	0.00103574	0.00426104	0.00372718	0.00188711	0.00114863	0.00173377	0.000304797	0.00365004	0.000618531	0.00178645	0.00327751	0.0022206	0.00194355	0.00221966	0.000316556	0.000233301	0.000220601	0.000298682	0.000162746	0.000292097	0.000803855	0.0021364	0.000261523	0.00343085	0.000182031	0.000658041	0.00100282	0.000259642	0.000227187	0.00256914	0.000341485	0.00021825	0.000279397	0.000304797	0.000270931	2.9633e-05	0.00297553	0.00324787	0.000753055	0.00262558	0.00145108	0.00330244	0.00100846	0.00393461	0.00235371	0.00100752
ERR1135196_bin_11	0.00297117	0.00271179	0.00259191	0.00312798	0.00205493	0.00315761	0.00240775	0.00265892	0.00563783	0.0019633	0.00275783	0.0019004	0.00368137	0.00321139	0.00390518	0.00254085	0.0017363	0.00287726	0.00179783	0.002689	0.00285994	0.00459897	0.00294108	0.00371692	0.00305914	0.00160593	0.00362986	0.00224182	0.00455476	0.00205083	0.00262974	0.00366769	0.00285857	0.004	0.00167339	0.00341151	0.00316535	0.00280342	0.000712022	0.00323145	0.00363624	0.00267988	0.00428991	0.0028955	0.00247886	0.0033404	0.00309516	0.0027592	0.00701948
ERR1135196_bin_23	0.0242387	0.0231809	0.0138643	0.0152633	0.0441201	0.114042	0.0340025	0.0121033	0.0257465	0.0161563	0.0155584	0.0106004	0.0278752	0.0133145	0.0734759	0.0233749	0.0293613	0.0161207	0.0137527	0.0540361	0.0343974	0.0256013	0.0281131	0.0462272	0.0278117	0.00983362	0.0265753	0.00990828	0.0253885	0.0187846	0.0340674	0.0139571	0.0440525	0.0135783	0.0144358	0.00701345	0.0112821	0.00848703	0.00181616	0.0283943	0.0278494	0.0506082	0.0283468	0.0172741	0.0200838	0.0203343	0.0297772	0.031954	0.0304623
ERR1135196_bin_24	0.00276523	0.00252585	0.00212547	0.0032189	0.00232701	0.00274632	0.00293821	0.00214477	0.0126107	0.0031077	0.0027189	0.00276369	0.00277604	0.00337797	0.00232354	0.0033826	0.00227064	0.00355673	0.00448337	0.00507873	0.00503472	0.00395094	0.00451657	0.00321697	0.00320925	0.00218377	0.00762389	0.00281041	0.00787601	0.00298685	0.0141362	0.00356562	0.00321851	0.00345558	0.00458646	0.00293319	0.00304824	0.00278454	0.000432044	0.0077235	0.00417102	0.00318878	0.0140957	0.00293821	0.00483202	0.0035799	0.018313	0.00337102	0.00441426
ERR1135196_bin_29	0.00990246	0.00795467	0.0101511	0.00538658	0.0144544	0.00757403	0.0149603	0.0029166	0.00504766	0.00852987	0.00698473	0.00396155	0.00721819	0.0118204	0.00843852	0.00513902	0.0056753	0.00377376	0.00793945	0.00971242	0.0157627	0.00608809	0.0146225	0.0198055	0.0131591	0.0180568	0.00838325	0.00433994	0.0164941	0.00296115	0.00602155	0.00874586	0.015456	0.00354481	0.00847348	0.00535782	0.00339255	0.00270118	0.000365985	0.00256753	0.00449896	0.00156432	0.00254498	0.00344443	0.00291717	0.00389388	0.00484747	0.00385553	0.00550951
ERR1135196_bin_4	0.00323622	0.00315416	0.00323726	0.0024717	0.0026566	0.00223279	0.00225616	0.00173834	0.00265556	0.00284461	0.00231173	0.00195285	0.00281189	0.00238341	0.00233718	0.00237665	0.00167602	0.00234861	0.00278748	0.00768985	0.00494963	0.00436482	0.00420069	0.00346578	0.00253454	0.00186455	0.00256778	0.00208373	0.0053776	0.00276099	0.00457828	0.00357797	0.00240782	0.00326374	0.00273035	0.00236679	0.00268101	0.00235172	0.000376027	0.00295212	0.00380909	0.00188117	0.00245092	0.0022224	0.00218397	0.0029703	0.00260622	0.00266906	0.0026353
ERR1135196_bin_50	0.00317693	0.00324753	0.00281096	0.00189266	0.00213976	0.00306688	0.00314007	0.00130451	0.00211484	0.00135539	0.00284885	0.00115034	0.00255971	0.00276372	0.00133047	0.00319354	0.00134968	0.00111089	0.00136058	0.00194457	0.00176288	0.00173641	0.0018366	0.00331813	0.00154486	0.000968133	0.00649973	0.00143896	0.00312865	0.0039234	0.00181376	0.00185217	0.00227888	0.00304508	0.00123911	0.00223112	0.002554	0.00220361	0.000344687	0.00450844	0.00528606	0.00468753	0.00453855	0.00176704	0.00381543	0.00223787	0.00452401	0.00210394	0.0080939
ERR1135196_bin_51	0.00507728	0.00690619	0.00258538	0.00376554	0.00446459	0.00478262	0.00482986	0.00262602	0.00446815	0.00714294	0.00319806	0.00205398	0.00710534	0.00275201	0.00765656	0.00311424	0.00254575	0.00404699	0.00275658	0.00924568	0.00515501	0.00774851	0.00646979	0.00797103	0.00663389	0.00132698	0.00622899	0.0025427	0.00846128	0.00558277	0.00844147	0.00873816	0.00382802	0.0038326	0.00285768	0.00251578	0.0029913	0.00258893	0.0006198	0.00517533	0.00403632	0.00119591	0.00207176	0.00233187	0.00277691	0.00356944	0.00473283	0.00499752	0.00698189
ERR1135196_bin_55	0.00167756	0.001475	0.00121595	0.00283649	0.00144567	0.00160805	0.00132185	0.00138213	0.00209356	0.00159393	0.00162814	0.00192955	0.00162217	0.00390798	0.00104053	0.00168897	0.00134629	0.00164878	0.00234609	0.00193498	0.00181768	0.00204251	0.00206532	0.00317102	0.00339966	0.00211365	0.00113774	0.00201264	0.0037999	0.003196	0.0017965	0.00265673	0.00146196	0.0177488	0.00228472	0.133305	0.0181556	0.0166762	0.0013767	0.00161782	0.00181985	0.000991657	0.00151627	0.00168299	0.00218697	0.00187687	0.00134411	0.00134574	0.00179324
ERR1135196_bin_68	0.0019953	0.00189917	0.00185696	0.00222825	0.00163876	0.00200801	0.00165758	0.00192002	0.00263921	0.00228114	0.00179694	0.00228521	0.00212042	0.00250086	0.00192358	0.0018239	0.00172166	0.00185543	0.00218501	0.00239609	0.00242711	0.00253748	0.00255579	0.00288131	0.00198258	0.00186001	0.00202124	0.00214992	0.00527536	0.00220231	0.00188849	0.00314731	0.00172421	0.00405112	0.00209194	0.0047815	0.00372663	0.0044514	0.000505055	0.00206142	0.00188951	0.00138038	0.00200039	0.00163316	0.00170997	0.00189459	0.00124967	0.00135851	0.00164181
ERR1135197_bin_2	0.00469958	0.00446094	0.00201099	0.00446268	0.00594589	0.00480583	0.00516379	0.00287061	0.00546775	0.00293854	0.00322595	0.00221218	0.00474748	0.00448359	0.00644668	0.00428588	0.00201361	0.00240814	0.00201535	0.0108632	0.00442175	0.00518556	0.00450797	0.0075519	0.00470045	0.00171749	0.00357781	0.0023855	0.00628556	0.00648761	0.00574645	0.00353252	0.00612095	0.00664003	0.00204583	0.00394361	0.00510369	0.00409776	0.00105122	0.00563671	0.00470306	0.00237853	0.00275042	0.00377726	0.00324686	0.00393402	0.00338446	0.00457939	0.00535191
ERR1135197_bin_22	0.000474575	0.000434342	0.00140815	0.000391513	0.000359933	0.000345224	0.000204193	0.000328352	0.00032965	0.000733709	0.000609117	0.000618202	0.000423094	0.000663193	0.000597869	0.000274276	0.000222795	0.00208951	0.000395407	0.00131514	0.00176592	0.000789948	0.0017404	0.000309317	0.000332678	0.00193204	0.00241916	0.00172093	0.00445806	0.000469816	0.00097251	0.00167377	0.000366422	0.000411846	0.000384159	0.000360798	0.00036945	0.000368152	3.6772e-05	0.000801196	0.000375507	0.000269517	0.00058143	0.000500964	0.000379833	0.000304558	0.000871279	0.000277304	0.000207221
ERR1135197_bin_34	0.00659907	0.00817444	0.00321502	0.0056173	0.00625011	0.0087284	0.00596181	0.00549356	0.0193197	0.0054596	0.00305328	0.00324009	0.00423319	0.00324737	0.00396227	0.00620644	0.00514016	0.00500187	0.00533748	0.00709238	0.0080782	0.00663546	0.0071587	0.00449076	0.00446044	0.00223042	0.00495658	0.00305692	0.00903975	0.00288426	0.00918209	0.00514137	0.00382843	0.0038159	0.00566461	0.0026461	0.00307229	0.00302134	0.000435894	0.00725089	0.00535649	0.0037888	0.00547132	0.00549033	0.00673938	0.00525216	0.00894716	0.00461935	0.00507142
ERR1135197_bin_36	0.00198198	0.00179207	0.00195229	0.00200495	0.00155567	0.00166659	0.00137304	0.00153326	0.00241725	0.0023293	0.00176518	0.00245534	0.00190019	0.00219373	0.00179263	0.00261444	0.00114392	0.00213939	0.00197301	0.00543895	0.00406983	0.00348835	0.0031343	0.00250184	0.00263405	0.00130526	0.00200551	0.00296512	0.00397012	0.00213099	0.00432136	0.00288165	0.00159208	0.0023181	0.00217917	0.00270127	0.00196797	0.0018733	0.000471126	0.00617281	0.003648	0.00109743	0.00187722	0.00178087	0.00157135	0.0022716	0.00154278	0.00188786	0.00221894
ERR1135197_bin_41	0.0262987	0.0308992	0.0299328	0.0077423	0.00865505	0.0302505	0.00620334	0.00898501	0.0171722	0.0229736	0.0508664	0.0567561	0.0399164	0.0111068	0.0213396	0.0543662	0.013513	0.0133138	0.0429004	0.0173612	0.0125604	0.00614562	0.0125201	0.0132632	0.0238991	0.0312946	0.0145862	0.0112232	0.0514282	0.0136019	0.00623297	0.0103718	0.0185952	0.00195473	0.0438392	0.0020293	0.00168964	0.001754	0.000490853	0.00692302	0.00948353	0.0107043	0.0312889	0.00513531	0.034159	0.0261695	0.00848343	0.0234379	0.0201766
ERR1135197_bin_53	0.00250121	0.00247663	0.00174762	0.00278854	0.00244339	0.00331902	0.0027685	0.00228629	0.0114706	0.00309817	0.00204997	0.00224668	0.00258272	0.00296612	0.00217109	0.00274346	0.00214195	0.00292469	0.00356399	0.00486901	0.00465409	0.00367874	0.0042716	0.00318514	0.00266833	0.00179452	0.0123936	0.00236962	0.00614079	0.00200079	0.00508849	0.00395286	0.00261414	0.0124446	0.00356399	0.00807783	0.0105759	0.0547544	0.000740848	0.00408855	0.0035731	0.00358904	0.0133271	0.00283362	0.0035394	0.00319015	0.00786291	0.00279537	0.00319972
ERR1135197_bin_71	0.00300163	0.00250164	0.00157326	0.00339821	0.00295163	0.00261016	0.00281186	0.00204824	0.00321697	0.0026005	0.00259766	0.00221244	0.00280334	0.00316583	0.00312038	0.00321356	0.00201188	0.0076606	0.00337719	0.0206796	0.0066237	0.00729414	0.00587428	0.00432546	0.00269652	0.0017153	0.00226131	0.00288743	0.00770435	0.0031289	0.00927363	0.00511805	0.00265846	0.0251176	0.00332264	0.00278857	0.0128321	0.00298402	0.000541464	0.00667256	0.00683449	0.00250562	0.00340276	0.00489874	0.00421694	0.00642086	0.00410672	0.00541407	0.0032948
ERR1135197_bin_78	0.00363261	0.00395147	0.00650528	0.00241633	0.00551717	0.00210032	0.003108	0.00260822	0.00183015	0.0014855	0.00245165	0.000822945	0.00497968	0.00200676	0.00493719	0.00379681	0.00519687	0.00080767	0.000792872	0.00103536	0.00105875	0.0010683	0.0011084	0.00354812	0.0022378	0.000787144	0.00509997	0.00110601	0.00220725	0.00121055	0.000979992	0.00141295	0.00345265	0.00293711	0.000747524	0.00220391	0.00295286	0.00335049	0.000197144	0.00441259	0.00783182	0.00177143	0.00575298	0.00565226	0.00179721	0.00362592	0.00468754	0.00276765	0.00184017
ERR1135198_bin_11	0.0209584	0.0220983	0.114703	0.0104941	0.0160248	0.00972366	0.0148056	0.0235728	0.0276894	0.0218373	0.027715	0.0276553	0.0215369	0.0414208	0.0221154	0.0199295	0.015378	0.0273538	0.0227689	0.018647	0.0264478	0.113299	0.0272183	0.0149741	0.00986268	0.0268798	0.108319	0.0159263	0.0298771	0.00392993	0.021821	0.0188763	0.00750786	0.00206861	0.0234647	0.00251447	0.00188514	0.00202416	0.00029582	0.00774892	0.0187853	0.0206263	0.014823	0.00427766	0.0158658	0.00921984	0.0187334	0.00525152	0.00879709
ERR1135198_bin_37	0.000788801	0.000787869	0.000319343	0.00143355	0.00107458	0.00068484	0.000695096	0.000626565	0.00107738	0.000234962	0.000753836	0.000199531	0.000672252	0.00113518	0.000482045	0.000840082	0.00089183	0.000228901	0.000490903	0.000371091	0.00034918	0.000422838	0.000384144	0.00124148	0.000922132	0.000228901	0.000432628	0.000241955	0.000685306	0.00257992	0.000367827	0.000293236	0.000798125	0.000538921	0.000473187	0.000351044	0.0004606	0.000408386	8.81107e-05	0.000680644	0.00087831	0.000524935	0.000576216	0.00143495	0.000583675	0.00154031	0.00156501	0.00097388	0.000775747
ERR1135198_bin_40	0.0106017	0.0110093	0.0124819	0.0249968	0.0092609	0.0136658	0.00736994	0.00715457	0.0250852	0.0214351	0.00713467	0.00754272	0.00865141	0.0086741	0.0221062	0.011503	0.00705584	0.019185	0.0439951	0.00636555	0.0116602	0.0295407	0.0133736	0.0131061	0.0186926	0.00388024	0.0171607	0.00832696	0.0239486	0.0246541	0.0159835	0.0110726	0.0328477	0.00356375	0.048324	0.00240171	0.00276716	0.00226994	0.0005434	0.0171862	0.0147013	0.00516927	0.0100583	0.00831502	0.0183415	0.0159075	0.0396069	0.0176392	0.0104098
ERR1135198_bin_54	0.00359464	0.00352032	0.0019872	0.00344762	0.00474204	0.00341616	0.00285141	0.00272066	0.00445505	0.00250963	0.00626322	0.00163348	0.00787392	0.004314	0.00388597	0.00638908	0.00174578	0.00309933	0.00191721	0.00569522	0.00424727	0.00374166	0.00453806	0.00701839	0.00433082	0.00119622	0.00629957	0.00180763	0.0061379	0.00539793	0.00527098	0.00340259	0.00364238	0.00513319	0.00195573	0.00297184	0.00417349	0.00329843	0.000698204	0.00475614	0.00433028	0.00187978	0.00236315	0.00315358	0.00363424	0.00433896	0.00377584	0.00516953	0.00483915
ERR1135198_bin_73	0.00120589	0.00124891	0.00115827	0.000997876	0.00135709	0.0010409	0.00115994	0.00103547	0.00102419	0.00296397	0.00107849	0.00121675	0.00133036	0.000918514	0.00114115	0.000966967	0.000933969	0.00180486	0.00143687	0.00233576	0.00149118	0.00604448	0.00169501	0.00130948	0.00114323	0.00306046	0.00143228	0.00137965	0.00552111	0.00124557	0.00154631	0.00310933	0.00106513	0.00174764	0.00146611	0.00110731	0.00146653	0.00117331	0.000109854	0.000910578	0.00107014	0.000834139	0.000994952	0.00089387	0.00141599	0.000798217	0.00107599	0.000857948	0.00106888
ERR1135198_bin_75	0.00310493	0.00272626	0.00223891	0.0116734	0.00296144	0.00318643	0.00272965	0.00341567	0.00616655	0.0036534	0.00327558	0.00285871	0.00387076	0.00344624	0.00335964	0.00389453	0.00240787	0.00349633	0.00658003	0.00576411	0.00432669	0.00464083	0.0043131	0.00499573	0.00410169	0.00216674	0.00281201	0.00285616	0.00808707	0.0184054	0.00848697	0.00377142	0.00555949	0.00503139	0.00674305	0.00383849	0.00430461	0.00366104	0.000725077	0.00408132	0.00371538	0.00223466	0.00561892	0.00482168	0.00367293	0.00491083	0.00344794	0.0169969	0.00455593
ERR1135198_bin_77	0.0017324	0.00174095	0.000991407	0.00173867	0.00248137	0.00185219	0.00111804	0.00179914	0.00254241	0.0164837	0.00184477	0.00338151	0.00379279	0.00197026	0.00198395	0.00172441	0.00267075	0.00598324	0.00307918	0.00356519	0.00296852	0.0132203	0.00306606	0.00346536	0.00245684	0.00297422	0.00576248	0.0041476	0.00708132	0.00131085	0.00282933	0.0033045	0.00267303	0.00328282	0.00315277	0.00319669	0.00308431	0.00304153	0.000412421	0.0094429	0.00275404	0.00105472	0.00259774	0.00153845	0.00145117	0.0027432	0.00236842	0.00314592	0.00128917
ERR1135199_bin_23	0.000982029	0.000865837	0.000618055	0.00147059	0.00082104	0.000777644	0.000650953	0.000737747	0.00180377	0.00116612	0.000745446	0.00114792	0.000935832	0.000974329	0.000704149	0.000948431	0.000603356	0.00183877	0.00156719	0.0013782	0.0013439	0.00114932	0.0013999	0.0013859	0.0013264	0.000836439	0.000670551	0.00151819	0.00310847	0.00190176	0.00114092	0.0013145	0.00188846	0.00309518	0.00154619	0.00157769	0.00223564	0.00766444	0.000170088	0.00122351	0.00101983	0.000400371	0.000579558	0.000866537	0.000902235	0.00254852	0.000956831	0.000778344	0.000944931
ERR1135199_bin_3	0.00489773	0.00494696	0.0020636	0.00489868	0.00572317	0.0051997	0.00526028	0.00297139	0.00659216	0.00294867	0.00339642	0.00256909	0.00471315	0.00511356	0.00616618	0.00440929	0.00211566	0.00255015	0.0021043	0.0113318	0.00491761	0.00569383	0.00498955	0.00794107	0.00495074	0.00188185	0.00392178	0.00274799	0.00661298	0.00651737	0.00617376	0.00390096	0.00640094	0.00731252	0.00210809	0.00493465	0.00581405	0.0047264	0.00118515	0.00600526	0.00501133	0.00236841	0.0029146	0.00418115	0.00344659	0.00420103	0.00334625	0.0045295	0.00542026
ERR1135199_bin_45	0.00263488	0.00249191	0.00155737	0.00305908	0.00200326	0.00243918	0.00200208	0.00196107	0.00353133	0.00226106	0.00232317	0.00242981	0.00251418	0.00338954	0.00207708	0.00276085	0.00192357	0.00336259	0.00312998	0.0040862	0.00402702	0.00396843	0.00367605	0.00358934	0.00276026	0.00190834	0.00191595	0.00252179	0.00625761	0.00509281	0.00425494	0.00333564	0.00249484	0.00403815	0.00312998	0.003021	0.00352196	0.00295655	0.000488656	0.00484906	0.00361571	0.00211985	0.00304912	0.00306553	0.00301983	0.00359461	0.00235364	0.00323662	0.00359461
ERR1135199_bin_55	0.00577454	0.00589055	0.00237805	0.00476464	0.00804342	0.00592466	0.00640915	0.00332911	0.00660959	0.00336578	0.00376241	0.00237805	0.00587349	0.00578393	0.00791121	0.00555022	0.00273544	0.00291371	0.00224414	0.0164971	0.00622405	0.00699428	0.00647568	0.0102952	0.00601508	0.00185178	0.00476805	0.00277639	0.00746426	0.00666759	0.00798201	0.00404218	0.00798627	0.00687913	0.00242667	0.00411042	0.005215	0.00411127	0.00103976	0.00715122	0.00632812	0.00336493	0.00368308	0.00442857	0.00334361	0.00426139	0.00364044	0.00585046	0.00677507
ERR1135199_bin_61	0.00151352	0.00142455	0.00104251	0.00199081	0.00126127	0.0014235	0.00127121	0.0012105	0.00178985	0.00148421	0.0012733	0.00154335	0.00153969	0.0016208	0.00111787	0.00159935	0.00104879	0.00161976	0.00228493	0.00245921	0.00198191	0.00186468	0.00201436	0.00194266	0.0015894	0.00140519	0.0011163	0.001457	0.00438879	0.00169826	0.00194266	0.00201122	0.00131936	0.00281613	0.00213996	0.00216509	0.00226714	0.00222056	0.00027057	0.00168884	0.00175845	0.000886549	0.00125551	0.00144915	0.00178252	0.00191336	0.00120422	0.00131883	0.00171082
ERR1135199_bin_64	0.00103487	0.00101362	0.000680312	0.00131011	0.000944694	0.000956969	0.000811558	0.000771901	0.00113259	0.00115762	0.00100607	0.00110804	0.00105894	0.00109105	0.000778039	0.00102212	0.00070675	0.00126667	0.00158629	0.00268348	0.00176333	0.00183698	0.00160376	0.00143805	0.0011444	0.000910702	0.000747823	0.00107925	0.00289498	0.00134221	0.00162878	0.0014829	0.000905508	0.00145929	0.00144985	0.0010953	0.00123787	0.00120766	0.000183651	0.00114109	0.00134882	0.000682672	0.000828082	0.00110143	0.00113684	0.00147771	0.000866795	0.00112551	0.0011883
ERR1135199_bin_71	0.00323464	0.00410101	0.00190443	0.0148224	0.00283869	0.00707067	0.00186545	0.00170164	0.00699051	0.00867288	0.0017139	0.0118212	0.00364724	0.00417065	0.00220052	0.00189699	0.00191582	0.00847359	0.00409094	0.00523982	0.00507162	0.00422672	0.00549473	0.00258465	0.00224476	0.00886603	0.00308485	0.00210416	0.0164623	0.00870529	0.010113	0.00511411	0.00318208	0.0023985	0.00405634	0.00299769	0.00216723	0.00239237	0.000290395	0.0075989	0.00382682	0.00205423	0.00263108	0.00838511	0.00259429	0.00492358	0.00973547	0.00327844	0.00316281
ERR1135199_bin_72	0.00297281	0.00295587	0.00122887	0.00428704	0.00385668	0.00286367	0.00309466	0.00245905	0.00542502	0.00103014	0.00322856	0.00102525	0.00243396	0.00212707	0.0026656	0.00312854	0.00148592	0.00108487	0.00783226	0.00227791	0.00202673	0.0028337	0.00199903	0.00615706	0.00280438	0.000698489	0.00158431	0.00127578	0.00411405	0.00362928	0.00207657	0.0014693	0.00705265	0.00269198	0.00794043	0.00202705	0.00213358	0.00177815	0.000603685	0.00502528	0.00513767	0.00152957	0.00239096	0.00717808	0.00193876	0.00477084	0.00745077	0.00847504	0.00201011
[truncated: 923 more rows]
[truncated: 1,002 more columns]

## Sheet: Supplementary Fig.1
Supplementary Figure 1
Data 1. The unique or shared SGBs between chen et al study and this study
Study	Unique/shared SGBs	Classification
[truncated: 2,267 more rows]
